# Supplementary material for: Modulation of Genetic Associations with Serum Urate Levels by Body-Mass-Index in Humans
Source: PLoS One. 2015 Mar 26;10(3):e0119752. doi: 10.1371/journal.pone.0119752 (PMC4374966; doi:10.1371/journal.pone.0119752)
Supplement: S2 Table — SU unit is in mg/dl, sd stands for standard deviation, N is the number of individuals with BMI and SU measures. (XLS) [file pone.0119752.s006.xls]

## Sheet: S2Table
			lean (bmi<25)	overweight(bmi>=25 and <=30)	obese (bmi>30)
Study		N	N;mean SU (sd)	N;mean SU (sd)	N;mean SU (sd)
ARIC	ARIC all	9041	3372; 5.25 (1.3)	3647; 6.19 (1.43)	2022; 6.64 (1.48)
	ARIC Men	4257	1138; 6.16 (1.24)	2178; 6.72 (1.27)	941; 7.15 (1.37)
	ARIC Women	4784	2234; 4.79 (1.06)	1469; 5.41 (1.29)	1081; 6.19 (1.43)
BLSA	BLSA all	521	209; 4.58 (1.29)	198; 5.36 (1.48)	114; 6.09 (1.38)
	BLSA Men	272	85; 5.35 (1.16)	122; 5.69 (1.51)	65; 6.53 (1.22)
	BLSA Women	249	124; 3.62(1.15)	76; 4.36 (1.30)	49; 5.02 (1.42)
BRIGHT	BRIGHT all	1704	359; 5.23 (1.41)	986; 5.76 (1.19)	359; 6.34 (1.30)
	BRIGHT Men	675	111; 6.19 (1.23)	428; 6.47 (1.12)	136; 7.23 (1.23)
	BRIGHT Women	1029	248; 4.85 (0.93)	558; 5.24 (1.07)	223; 5.85 (1.15)
CoLaus	CoLaus all	5411	2577; 4.76 (1.22)	1980; 5.61 (1.40)	853; 6.03 (1.47)
	CoLaus Men	2865	945; 5.66 (1.10)	1165; 6.19 (1.26)	436; 6.64 (1.37)
	CoLaus Women	2546	1632; 4.24 (0.95)	815; 4.77 (1.13)	417; 5.40 (1.28)
CROATIA-Korcula	CROATIA_Korcula all	878	207; 4.18 (1.08)	416; 5.01 (1.24)	255; 5.48 (1.28)
	CROATIA_Korcula Men	314	41; 5.5 (1.02)	166; 5.78 (1.11)	107; 6.3 (1.07)
	CROATIA_Korcula Women	564	166; 3.86 (0.82)	250; 4.5 (1.04)	148; 4.89 (1.08)
CROATIA-Vis	CROATIA_Vis all	904	271; 4.42 (1.42)	394; 5.46 (1.48)	239; 5.74 (1.6)
	CROATIA_Vis Men	383	90; 5.51 (1.32)	202; 6.07 (1.29)	91; 6.7 (1.497)
	CROATIA_Vis Women	521	181; 3.88 (1.13)	192; 4.81 (1.4)	148; 5.15 (1.36)
EGCUT	EGCUT all	928	529; 4.57 (1.20)	282; 5.23 (1.30)	117; 5.81 (1.52)
	EGCUT Men	456	218; 5.44 (1.09)	181; 5.90 (1.06)	57; 6.65 (1.33)
	EGCUT Women	472	311; 3.96 (0.86)	101; 4.22 (0.95)	60; 5.01 (1.24)
ERF	ERF_all	684	250; 4.71 (1.2)	282; 5.59 (1.47)	152; 6.33 (1.5)
	ERF_Men	266	69; 5.74 (1.27)	134; 6.47 (1.43)	63; 7.08 (1.35)
	ERF_Women	418	181; 4.32 (0.90)	148; 4.79 (0.97)	89; 5.8 (1.37)
Health 2000 (H2K)	H2K_all	2137	725; 4.52 (1.11)	906; 5.27 (1.20)	506; 5.78 (1.31)
	H2K_Men	1043	312; 5.21 (1.01)	512; 5.84 (1.03)	219; 6.46 (1.18)
	H2K_Women	1094	413; 3.99 (0.86)	394; 4.53 (0.99)	287; 5.25 (1.16)
InCHIANTI	InCHIANTI_all	1137	373; 4.67 (1.55)	496; 5.10 (1.2)	268; 5.46 (1.32)
	InCHIANTI_Men	511	155; 5.44 (1.67)	250; 5.49 (1.15)	106; 5.96 (1.40)
	InCHIANTI_Women	626	218; 4.12 (1.19)	246; 4.71 (1.12)	162; 5.14 (1.15)
INGI Carlantino	INGI_CARL_all	483	210; 4.47 (1.23)	155; 5.06 (1.4)	118; 5.31 (1.41)
	INGI_CARL_Men	184	75; 5.38 (1.1)	77; 5.87 (1.20)	32; 6.07 (1.38)
	INGI_CARL_Women	299	135; 3.92 (0.94)	78; 4.28 (1.1)	86; 4.96 (1.29)
INGI Val Borbera	INGI_ValBorbera_all	1655	744; 4.55 (1.14)	633; 5.27 (1.25)	278; 5.75 (1.27)
	INGI_ValBorbera_men	732	262; 5.33 (0.97)	343; 5.82 (1.15)	127; 6.39 (1.14)
	INGI_ValBorbera_women	923	482; 4.12 (0.98)	290; 4.61 (1.03)	151; 5.22 (1.11)
KORA-F3	KORA_F3_all	1635	394; 4.5 (1.17)	755; 5.28 (1.24)	486; 5.68 (1.45)
	KORA_F3_Men	809	144; 5.38 (1.1)	449; 5.74 (1.13)	216; 6.28 (1.39)
	KORA_F3_Women	826	250; 3.99 (0.87)	306; 4.59 (1.08)	270; 5.19 (1.30)
KORA-F4	KORA_F4_all	1808	483; 4.62 (1.21)	773; 5.44 (1.37)	552; 5.92 (1.46)
	KORA_F4_Men	881	174; 5.59 (1.17)	439; 6.06 (1.21)	268; 6.59 (1.38)
	KORA_F4_Women	927	309; 4.08 (0.84)	334; 4.62 (1.11)	284; 5.29 (1.24)
LBC1936	LBC1936_all	606	135; 4.9 (1.22)	316; 5.55 (1.33)	155; 6.01 (1.53)
	LBC1936_Men	321	63; 5.54 (1.19)	180; 6.08 (1.27)	78; 6.43 (1.52)
	LBC1936_Women	285	72; 4.33 (0.94)	136; 4.84 (1.07)	77; 5.59 (1.44)
MICROS	MICROS_all	1069	537; 4.80 (1.23)	359; 5.67 (1.51)	173; 6.25 (1.76)
	MICROS_Men	463	196; 5.80 (1.08)	199; 6.35 (1.35)	68; 7.02 (2.14)
	MICROS_Women	606	341; 4.23 (0.9)	160; 4.82 (1.25)	105; 5.74 (1.23)
NSPHS	NSPHS_all	646	281; 4.83 (1.16)	245; 5.60 (1.39)	120; 6.26 (1.49)
	NSPHS_Men	307	112; 5.6 (0.96)	136; 6.2 (1.25)	59; 6.75 (1.48)
	NSPHS_Women	339	169; 4.31 (0.99)	109; 4.87 (1.19)	61; 5.79 (1.35)
ORCADES	ORCADES_all	867	261; 4.40 (1.04)	377; 5.03 (1.11)	229; 5.52 (1.20)
	ORCADES_Men	394	83; 5.19 (0.98)	202; 5.596 (0.92)	109; 6.07 (1.1)
	ORCADES_Women	473	178; 4.03 (0.84)	175; 4.37 (0.93)	120; 5.01 (1.07)
PROCARDIS	PROCARDIS_all	3732	778; 5.71 (1.33)	1793; 6.12 (1.43)	1161; 6.33 (1.52)
	PROCARDIS_Men	2823	562; 5.98 (1.26)	1458; 6.26 (1.38)	803; 6.56 (1.49)
	PROCARDIS_Women	909	216; 4.99 (1.25)	335; 5.51 (1.49)	358; 5.82 (1.44)
SHIP	SHIP_all	4077	1390; 4.31 (1.23)	1646; 5.14 (1.40)	1041; 5.45 (1.40)
	SHIP_men	2011	520; 5.28 (1.14)	986; 5.73 (1.27)	505; 6.084 (1.33)
	SHIP_women	2066	870; 3.73 (0.86)	660; 4.26 (1.10)	536; 4.86 (1.2)
SOCCS	SOCS_all	1105	419; 4.22 (1.18)	439; 4.75 (1.21)	247; 4.98 (1.26)
	SOCS_Men	552	174; 4.86 (1.2)	251; 5.21 (1.11)	127; 5.31 (1.26)
	SOCS_Women	553	245; 3.78 (0.94)	188; 4.14 (1.06)	120; 4.63 (1.17)
TwinsUK	TWINUK_Women	1714	994; 4.18 (0.88)	504; 4.71 (1.07)	216; 5.38 ( 1.2)
replication/look-up
INGI-Cilento	INGI-Cilento all	1067	439; 4.07 (1.30)	433; 4.79 (1.46)	195; 5.26 (1.81)
	INGI-Cilento Men	472	172; 4.90 (1.26)	222; 5.45 (1.27)	78; 6.24 (1.70)
	INGI-Cilento Women	595	267; 3.53 (1.01)	211; 4.09 (1.32)	117; 4.62 (1.58)
RotterdamStudy (RS)	RS all	4151	1595; 5.08 (1.28)	1944; 5.5 (1.36)	612; 5.90 (1.39)
	RS Men	1614	666; 5.66 (1.20)	833; 6.04 (1.3)	115; 6.42 (1.28)
	RS Women	2537	929; 4.68 (1.17)	1111; 5.09 (1.27)	497; 5.79 (1.39)
OGP-Talana	OGP-Talana all	1003	427; 3.60 (1.30)	389; 4.66 (1.54)	187; 5.11 (1.56)
	OGP-Talana Men	431	154; 4.42 (1.46)	191; 5.62 (1.28)	86; 6.05 (1.38)
	OGP-Talana Women	572	273; 3.14 (0.92)	198; 3.73 (1.15)	101; 4.30 (1.22)
NESDA	NESDA_all	1901	1002; 4 (1.01)	577; 4.61 (1.14)	322; 5.07 (1.29)
	NESDA_males	615	262; 4.91(1.01)	243; 5.36 (1.01)	110; 5.86 (1.23)
	NESDA_females	1286	740; 3.68 (0.77)	334; 4.07 (0.89)	212; 4.67 (1.13)
INCIPE	INCIPE_all	940	309; 4.27 (1.24)	414; 4.81 (1.21)	217; 5.16 (1.26)
	INCIPE_males	445	102; 4.91 (1.12)	238; 5.23 (1.06)	105; 5.59 (1.27)
	INCIPE_females	495	207; 3.93 (1.14)	176; 4.23 (1.48)	112; 4.75 (1.11)
INGI-FVG	INGI_FVG_all	1171	592; 4.95 (1.34)	415; 5.81 (1.51)	164; 6.39 (1.7)
	INGI_FVG_males	485	185; 5.82 (1.32)	223; 6.4 (1.43)	77; 7.11 (1.58)
	INGI_FVG_females	686	407; 4.56 (1.16)	192; 5.13 (1.29)	87; 5.73 (1.54)
AGES	AGES_all	3216	1042; 5.4 (1.54)	1465; 6.09 (1.55)	709; 6.54 (1.61)
	AGES_males	1351	412; 6.06 (1.5)	677; 6.51 (1.47)	262; 7.1 (1.59)
	AGES_females	1865	630; 4.97 (1.42)	788; 5.73 (1.53)	447; 6.21 (1.53)
NZPOLY	NZPOLY_all	290	35; 5.29 (1.29)	70; 5.48 (1.44)	185; 6.19 (1.32)
	NZPOLY_males	120	11; 6.74 (0.93)	25; 6.48 (1.29)	85; 6.76 (1.24)
	NZPOLY_females	169	24; 4.63 (0.8)	45; 4.92 (1.20)	100; 5.72 (1.2)
