# Supplementary material for: Modulation of Genetic Associations with Serum Urate Levels by Body-Mass-Index in Humans
Source: PLoS One. 2015 Mar 26;10(3):e0119752. doi: 10.1371/journal.pone.0119752 (PMC4374966; doi:10.1371/journal.pone.0119752)
Supplement: S3 Table — (XLS) [file pone.0119752.s007.xls]

## Sheet: S3Table
Study	Array type(s)	Genotype calling	QC filters for genotyped SNPs used for imputation	No of SNPs used for imputation	Imputation	Imputation Backbone (NCBI build)	Study own filtering of imputed genotypes	Software for BMI stratified GWAS	Software for regression based modeling of the BMI*SNP interaction term
ARIC	Affy 6.0	Birdseed	call rate <95%, MAF<1%, pHWE <10E-5	669450	MACH v1.0.16	HapMap release 22 (build 36)	none	ProbABEL	ProbABEL
BLSA	Illumina 550K	Beadstudio	call rate < 99%, MAF < 1%, pHWE < 10E-4	501704	MACH v1.0.16	HapMap release 22 (build 36)	none	ProbABEL	ProbABEL
BRIGHT	Affymetrix 500K	CHIAMO	call rate <95% (MAF>0.05) and <99% (MAF<0.05), pHWE <5.7E-7	490032	IMPUTE	HapMap release 21 (build 35)	none	SNPTEST	Plink
CoLaus	Affy 500K	BRLMM	call rate < 70%, MAF<1%, pHWE<1E-7	390,631	IMPUTE v0.2.0	HapMap release 21 (build 35)	none	QUICKTEST --method-mean option	QUICKTEST --method-interaction
CROATIA-Korcula	370CNV-Quad	BeadStudio	call rate <98%, MAF<1%, pHWE <10E-6	300233	MACH v1	HapMap release 22 (build 36)	none	ProbABEL,mmscore argument	ProbABEL
CROATIA-Vis	HumanHap 300v1	BeadStudio	call rate <97%, MAF<1%, pHWE <10E-6	283073	MACH v1	HapMap release 22 (build 36)	none	ProbABEL,mmscore argument	ProbABEL
EGCUT	Illumina 370CNV /OmniExpress	GenomeStudio	call rate <98%, MAF<1%, pHWE <10E-6	188473	IMPUTE v1.0	HapMap Buld36 rel 22	none	SNPTEST	QUICKTESTt--method-interaction
ERF	Illumina 6k, Illumina 318K, Illumina 370K and Affymetrix 250K	Illumina Beadstudio, BRLMM	call rate >98%, MAF >1%, pHWE <10E-6	450877	MACH 1.0 software (v1.0.16)	HapMap release 22 CEU (Build 36)	none	ProbABEL,mmscore argument	ProbABEL
Health 2000	Illumina 610k	Illuminus	call rate <95%, MAF<1%, pHWE <10E-6	555388	Mach 1.0.16	HapMap release 22 (build 36)	none	ProbABEL	NA
InCHIANTI	Illumina 550K	Beadstudio	call rate < 98.5%, MAF < 1%, pHWE < 10E-4	484115	MACH v1.0.16	HapMap release 22 (build 36)	none	ProbABEL	ProbABEL
INGI-Carlantino	Illumina 370CNV	BeadStudio	call rate <97%, MAF <1%, pHWE <10E-6	298354	MACH	HapMap release 22 (build 36)	none	ProbABEL,mmscore argument	ProbABEL
INGI-Val Borbera	Illumina SNP array 370K - HumanCNV370-Quadv3	BeadStudio	call rate <90%, MAF<1%, pHWE <10E-4	324319	MACH	HapMap release 22 (build 36)	none	ProbABEL,mmscore argument	ProbABEL
KORA-F3	Affymetrix 500K	BRLMM	individual callrate 0.93	355344	MACH	HapMap release 21 (build 35)	none	ProbABEL	ProbABEL
KORA-F4	Affymetrix 6.0	Birdseed2	individual callrate 0.93	909622	MACH	HapMap release 22 (build 36)	none	ProbABEL	ProbABEL
LBC1936	Illumina Human 610_Quadv1	Illumina	call rate <98%, MAF<1%, pHWE <0.001	535709	MACH v1.0.16	HapMap release 22 (build 36)	none	MACH2QTL	ProbABEL
MICROS	HumanHap 300v2	BeadStudio	call rate <98%, MAF<1%, pHWE <10E-6	290356	MACH v1	HapMap release 22 (build 36)	none	ProbABEL,mmscore argument	ProbABEL
NSPHS	HumanHap 300v2	BeadStudio	call rate <98%, MAF<1%, pHWE <10E-6	292220	MACH v1.0.15	HapMap release 22 (build 36)	none	ProbABEL,mmscore argument	ProbABEL
ORCADES	most HumanHap 300v2, some 370CNV-Quad	BeadStudio	call rate <98%, MAF<1%, pHWE <10E-6	293607	MACH v1	HapMap release 22 (build 36)	none	ProbABEL,mmscore argument	ProbABEL,without and with robust argument
PROCARDIS	Illumina 610 & Illumina 1M	GenCall (Beadstudio)	call rate <95%, MAF<1%, pHWE <1E-6	487783	MACH v1.0.16	HapMap release 22 (build 36)	none	STATA 10	NA
SHIP	Affy 6.0	Birdseed v2	none	869224	IMPUTE v0.5.0	HapMap release 22 (build 36)	none	QUICKTEST --method-mean option	QUICKTEST --method-interaction
SOCCS	both HumanHap 300v1 and 240S	BeadStudio	call rate <98%, MAF<1%, pHWE <10E-6	512938	MACH v1	HapMap release 22 (build 36)	none	ProbABEL	ProbABEL
TwinsUK	illumina 317K+610K+1M	Illumina protocol	call rate <95%, MAF<1%, pHWE <10E-4	NA	IMPUTE V2	HapMap release 24 (build 36)	none	ProbABEL	ProbABEL
Follow-up_Look-up
INGI-Cilento (INGI-CIL)	370K Illumina	GenomeStudio (HumanCNV370-Quadv3_C.egt)	call rate <95%	299456	MACH v1.0.16	HapMap release 22 (build 36)	none	NA	ProbABEL,robust argument
OGP-Talana	Affymetrix 500k	BRLMM	call rate <93%, MAF <1%, pHWE <10E-5	329122	MACH v1.0.16	HapMap release 22 (build 36)	Rsq<0.3	NA	ProbABEL,robust argument
NESDA	Perlegen 600K	Perlegen	call rate 95%, MAF 1%, 5% genotype mismatches, 5% Mendelian errors, unknown SNP location	435291	IMPUTE v0.3.2	HapMap release 22 (build 36)	Valid p-value	NA	ProbABEL,robust argument
INCIPE	Illumina,Infinium DNA Analysis Assay	Illuminus	call rate <97%, MAF <1%, pHWE <10E-5	635654	IMPUTE v2	HapMap release 22 (build 36)	none	NA	ProbABEL,robust argument
INGI-FVG	Illumina 370CNV	BeadStudio	call rate <97%, MAF <1%, pHWE <10E-6	306478	MACH	HapMap release 22 (build 36)	none	NA	ProbABEL,robust argument
AGES Reykjavik Study (AGES)	Illumina Hu370CNV	Illumina BeadStudio	call rate <97%, MAF<1%, pHWE <10E-6	308340	MACH v1.0.16	HapMap release 22 (build 36)	none	NA	ProbABEL,robust argument
Rotterdam Study (RS)	Version 3 Illumina Infinium II HumanHap550	BeadStudio	call rate <98%, MAF<1%, pHWE <10E-5	530683	MACH v1.0.15	HapMap release 22 (build 36)	none	R_glm(CLK4 look-up only)	NA
