# Supplementary material for: Modulation of Genetic Associations with Serum Urate Levels by Body-Mass-Index in Humans
Source: PLoS One. 2015 Mar 26;10(3):e0119752. doi: 10.1371/journal.pone.0119752 (PMC4374966; doi:10.1371/journal.pone.0119752)
Supplement: S4 Table — Inflation factors were calculated after filtering out poorly imputed variants and low frequency variants (MAF < 1% for main effect analysis in BMI-stratified GWAS (λ*), MAF < 5% for SNP*BMI interaction term analysis (λ**). NA flags analysis not performed. *** indicates that model-robust regression method was used. (XLS) [file pone.0119752.s008.xls]

## Sheet: S4Table
Study	Analysis		lamdda*	lambda**
ARIC	combined-gender	lean	1.00487
		overweight	1.01181
		obese	0.994807
		Interaction_inter	1.024	1.026
	Men	lean	1.00944
		overweight	1.01287
		obese	0.983613
		Interaction_inter	1.019	1.01741
	Women	lean	1.02103
		overweight	1.01564
		obese	0.990741
		Interaction_inter	1.015	1.01352
BLSA	combined-gender	lean	0.995815
		overweight	0.997398
		obese	1.01935
		Interaction_inter	1.07	1.046
	Men	lean	0.989604
		overweight	0.99988
		obese	0.995176
		Interaction_inter	1.184	1.1404
	Women	lean	1.01612
		overweight	1.01919
		obese	1.03531
		Interaction_inter	1.177	1.11698
BRIGHT	combined-gender	lean	1.05265
		overweight	0.994793
		obese	1.00267
		Interaction_inter	1.153	1.153
	Men	lean	1.00558
		overweight	0.986815
		obese	1.00315
		Interaction_inter	1.135	1.13538
	Women	lean	1.09364
		overweight	0.991249
		obese	0.994431
		Interaction_inter	1.212	NA
CoLaus	combined-gender	lean	1.01229
		overweight	1.0218
		obese	1.00565
		Interaction_inter	1.04727	1.036***
	Men	lean	1.01324
		overweight	1.00513
		obese	0.996288
		Interaction_inter	1.04408	1.032***
	Women	lean	1.00339
		overweight	1.00317
		obese	1.01113
		Interaction_inter	1.07751	1.079***
CROATIA-Korcula	combined-gender	lean	1.00816
		overweight	0.98384
		obese	1.01072
		Interaction_inter	0.979	0.978
	Men	lean	1.01141
		overweight	1.00989
		obese	1.003
		Interaction_inter	0.995	0.993139
	Women	lean	1.00811
		overweight	0.974005
		obese	0.973562
		Interaction_inter	1.034	1.03778
CROATIA-Vis	combined-gender	lean	1.04197
		overweight	1.00255
		obese	0.990222
		Interaction_inter	1.015	1.016
	Men	lean	1.05539
		overweight	1.00054
		obese	0.996002
		Interaction_inter	1.176	1.18006
	Women	lean	1.00003
		overweight	0.97671
		obese	0.991549
		Interaction_inter	1.0014	1.00355
EGCUT	combined-gender	lean	1.00157
		overweight	1.01642
		obese	1.00703
		Interaction_inter	1.083***	1.064***
	Men	lean	1.00353
		overweight	1.02137
		obese	1.02249
		Interaction_inter	1.124***	1.099***
	Women	lean	1.02172
		overweight	1.0257
		obese	1.04244
		Interaction_inter	1.193***	1.152***
ERF	combined-gender	lean	1.23676
		overweight	1.04299
		obese	0.961263
		Interaction_inter	1.113	1.114
	Men	lean	0.985024
		overweight	1.03358
		obese	0.874765
		Interaction_inter	1.129	1.12871
	Women	lean	1.12685
		overweight	0.974419
		obese	0.966888
		Interaction_inter	1.059	1.06106
Health 2000	combined-gender	lean	1.00485
		overweight	1.01545
		obese	1.01443
		Interaction_inter	NA
	Men	lean	1.0064
		overweight	1.00879
		obese	1.02913
		Interaction_inter	NA
	Women	lean	1.00643
		overweight	1.01331
		obese	1.01368
		Interaction_inter	NA
InCHIANTI	combined-gender	lean	1.00727
		overweight	1.00012
		obese	0.994679
		Interaction_inter	1.068	1.055
	Men	lean	0.999033
		overweight	1.01461
		obese	0.996026
		Interaction_inter	1.123	1.09568
	Women	lean	0.993926
		overweight	0.998148
		obese	1.01323
		Interaction_inter	1.089	1.06805
INGI-Carlantino	combined-gender	lean	1.03872
		overweight	1.01328
		obese	1.0198
		Interaction_inter	0.931	0.933
	Men	lean	0.996045
		overweight	1.02904
		obese	1.0619
		Interaction_inter	0.801	0.797382
	Women	lean	1.04956
		overweight	1.03468
		obese	1.00384
		Interaction_inter	1.014	1.01642
INGI-Val Borbera	combined-gender	lean	1.01379
		overweight	1.00282
		obese	0.99084
		Interaction_inter	0.858	0.861
	Men	lean	1.01439
		overweight	0.999975
		obese	0.999434
		Interaction_inter	0.994	1.00845
	Women	lean	1.00248
		overweight	1.01956
		obese	0.97784
		Interaction_inter	0.835	0.835605
KORA-F3	combined-gender	lean	1.00631
		overweight	0.985698
		obese	0.994353
		Interaction_inter	1.153	1.159
	Men	lean	0.98476
		overweight	0.993182
		obese	1.00955
		Interaction_inter	1.288	NA
	Women	lean	1.02263
		overweight	1.00365
		obese	1.00718
		Interaction_inter	1.147	1.15077
KORA-F4	combined-gender	lean	1.00379
		overweight	1.00394
		obese	0.998341
		Interaction_inter	1.117	1.119
	Men	lean	0.992782
		overweight	1.00997
		obese	1.01295
		Interaction_inter	1.001	1.00002
	Women	lean	1.0134
		overweight	0.992902
		obese	1.01774
		Interaction_inter	1.417	NA
LBC1936	combined-gender	lean	1.00043
		overweight	0.987358
		obese	1.00624
		Interaction_inter	1.446	NA
	Men	lean	1.01641
		overweight	1.0014
		obese	1.01328
		Interaction_inter	1.922	NA
	Women	lean	0.996396
		overweight	1.00581
		obese	1.03538
		Interaction_inter	1.014	1.01435
MICROS	combined-gender	lean	1.08696
		overweight	1.06709
		obese	1.04685
		Interaction_inter	1.067	1.07
	Men	lean	1.02203
		overweight	1.08997
		obese	1.02101
		Interaction_inter	1.018	1.01931
	Women	lean	1.08174
		overweight	1.02373
		obese	1.02979
		Interaction_inter	1.161	1.16425
NSPHS	combined-gender	lean	1.00513
		overweight	1.05113
		obese	1.02117
		Interaction_inter	1.363	NA
	Men	lean	0.918037
		overweight	1.08474
		obese	1.02585
		Interaction_inter	1.647	NA
	Women	lean	0.981541
		overweight	0.867731
		obese	1.03062
		Interaction_inter	1.08354	1.08354
ORCADES	combined-gender	lean	1.08261
		overweight	1.03886
		obese	1.02539
		Interaction_inter	1.085	1.06***
	Men	lean	1.03674
		overweight	0.974241
		obese	1.04047
		Interaction_inter	1.098	1.079***
	Women	lean	1.0367
		overweight	1.05116
		obese	0.987371
		Interaction_inter	1.15491	1.100***
PROCARDIS	combined-gender	lean	1.01902
		overweight	1.02887
		obese	1.02029
		Interaction_inter	NA
	Men	lean	1.01971
		overweight	1.04149
		obese	1.00633
		Interaction_inter	NA
	Women	lean	1.064
		overweight	1.035
		obese	1.032
		Interaction_inter	NA
SHIP	combined-gender	lean	0.997542
		overweight	1.00356
		obese	0.996831
		Interaction_inter	0.988	0.992
	Men	lean	1.00832
		overweight	1.00668
		obese	1.00041
		Interaction_inter	0.993	0.993181
	Women	lean	0.996265
		overweight	1.0068
		obese	1.00211
		Interaction_inter	1.118	1.11827
SOCCS	combined-gender	lean	1.00735
		overweight	1.01069
		obese	1.01553
		Interaction_inter	1.027	1.024
	Men	lean	1.00212
		overweight	0.998896
		obese	1.02133
		Interaction_inter	1.181	1.18338
	Women	lean	1.01306
		overweight	1.01719
		obese	1.00989
		Interaction_inter	0.963	0.963064
TwinsUK	Women	lean	0.987315
		overweight	1.01883
		obese	0.998765
		Interaction_inter	1.323	NA
Interaction Replication
INGI-CILENTO	combined-gender	Interaction_inter	1.042***	1.029***
OGP-Talana	combined-gender	Interaction_inter	1.075***	1.06***
NESDA	combined-gender	Interaction_inter	1.049***	1.037***
INCIPE	combined-gender	Interaction_inter	1.497***	NA
INGI-FVG	combined-gender	Interaction_inter	1.052***	1.04***
AGES	combined-gender	Interaction_inter	1.007***	1.0003***
