# Supplementary material for: Modulation of Genetic Associations with Serum Urate Levels by Body-Mass-Index in Humans
Source: PLoS One. 2015 Mar 26;10(3):e0119752. doi: 10.1371/journal.pone.0119752 (PMC4374966; doi:10.1371/journal.pone.0119752)
Supplement: S5 Table — Only the information pertaining to the SNP with the lowest P-value (index SNP) is listed. Lower allele frequency variants (1%<MAF <5%) are reported if the meta-analysis included at least four populations and if the contribution of any single study, as calculated by the meta R package, was lower than 30%. A1, allele for which effect (β) is reported; A2 alternate allele, frq(A1) weighted average effect-allele frequency across studies. Associations reported in the vicinity of the urate index SNP (in a 150kb region centred on the SNP) in the NHGRI GWAS catalogue (29_10_2013 update) are listed; highlighted red, the ones with same index SNP or index SNP in high to moderate linkage disequilibrium (r2 >0.4). (XLS) [file pone.0119752.s009.xls]

## Sheet: S5Table
lean_combined-gender	Locus (a)	index_SNP	A1	A2	chr	pos (b36)	npops	b	s.e.	freq (A1)	Overall P	I2	pHet	Reported association in NHGRI catalog_29_10_2013update_150kbcentredonINDEXSNP	LD with reported association*, r2(D')	OMIM disease causing gene
known locus	SLC22A11	rs2078267	C	T	11	64090690	20	0.063609	0.0118057	0.48949	7.12588e-08	0.559	0.0013
known locus	SLC22A12;NRXN2	rs10897518	C	T	11	64117281	21	0.0599622	0.0124605	0.320253	1.49278e-06	0.112	0.3129
known locus	ASAH2B;A1CF	rs4256922	C	T	10	52238622	21	-0.0799354	0.0164155	0.849991	1.11877e-06	0	0.7325
Candidate locus; MAF >5%	LOC339529	rs10927094	C	A	1	242205613	21	-0.0600262	0.0128213	0.363887	2.84406e-06	0	0.4627	Diabetic retinopathy (rs476141_rs10927101);Thiazide induced metabolic effects in hypertensive patients (rs12127679)	0.36(0.85)_0.62(0.87)_0.03(0.6)
Candidate locus; MAF >5%	APLF	rs10208940	C	T	2	68586893	21	0.0829836	0.0171522	0.137239	1.31102e-06	0	0.6442	none
Candidate locus; MAF >5%	GRM7-LMCD1_AS1	rs1825500	C	T	3	7991955	21	-0.0797431	0.0172094	0.808705	3.59174e-06	0	0.7727	FactorVII (rs4591494)	0(0)
Candidate locus; MAF >5%	PPP2R2B	rs1480149	G	A	5	146428744	21	-0.0537597	0.0121532	0.630178	9.71062e-06	0.008	0.4476	Cognitive test performance (rs9325032 )	0.01(0.16)	PPP2R2B:Spinocerebellar ataxia
Candidate locus; MAF >5%	IQCE	rs1045714	G	A	7	2620108	21	-0.0814669	0.0180537	0.300267	6.40733e-06	0.464	0.0107	Energy expenditure ( rs6972204)	0.11 (0.35)
Candidate locus; MAF >5%	near(3') ADAMTS17	rs9328573	G	A	15	98328527	21	0.0525656	0.0118255	0.484326	8.78507e-06	0	0.9123	none		ADAMTS17:Weill-Marchesani like syndrome
Candidate locus; MAF >5%	MYO18B	rs6004862	T	A	22	24708073	21	-0.0803939	0.0174651	0.16182	4.1619e-06	0.453	0.0132	Urate AfricanAmerican (rs8139900)_Depression (rs1001021)	0.04(0.41)_0.06(0.35)
Candidate locus; MAF<5%	ADAMTS15-C11orf44	rs7130144	C	T	11	129985802	21	-0.166227	0.0346122	0.970823	1.56649e-06	0	0.7801	none
overweight_combined-gender	Locus (a)	index_SNP	A1	A2	chr	pos (b36)	npops	b	s.e.	freq (A1)	Overall P	I2	pHet	Reported association in NHGRI catalog_29_10_2013update_150kbcentredonINDEXSNP	LD with reported association*, r2(D')	OMIM disease causing gene
known locus	GCKR	rs1260326	C	T	2	27584444	21	-0.0549405	0.0111401	0.57645	8.14875e-07	0.575	0.0006
Candidate locus; MAF >5%	ELTD1-LPHN2	rs7539892	G	T	1	80747417	21	0.0961246	0.0216184	0.930343	8.73106e-06	0	0.5214	Estradiol levels _breast cancer (rs12118390 )	NA
Candidate locus; MAF >5%	CPEB2_AS1	rs17381785	C	T	4	14528066	21	-0.0535548	0.0119916	0.314328	7.96881e-06	0.236	0.1603	none
Candidate locus; MAF >5%	LY86	rs4246076	G	A	6	6538048	21	0.0511166	0.0112777	0.590325	5.82786e-06	0.176	0.2302	majorDepressiveDisorder(rs2326810)	0.04(1)
Candidate locus; MAF >5%	near (3') UNCX	rs13241427	G	T	7	1255165	14	-0.116086	0.0240476	0.199229	1.38379e-06	0.111	0.3311	Fat distribution in HIV infected men( rs13241427); Kidney-function in east asian populations (rs10275044 and rs10277115)	1(1)-0.07(0.29)-0.19(0.51)
Candidate locus; MAF >5%	COL22A1-KCNK9	rs7841806	C	T	8	140404996	17	0.072915	0.014154	0.398122	2.58334e-07	0	0.6953	none		KCNK9:Birk-Barel mental retardation dysmorphism syndrome
Candidate locus; MAF >5%	POLE	rs5744897	C	T	12	131736904	21	0.0872225	0.0189259	0.896922	4.05347e-06	0.133	0.2849	none		POLE: FILS syndrome (facial dysmorphism,immunodeficiency,livedo and short stature) and colorectal cancer susceptibility
Candidate locus; MAF >5%	(5') TMCO5A	rs4620914	T	A	15	36007683	21	-0.0948608	0.0181269	0.113043	1.66655e-07	0	0.5325	none
Candidate locus; MAF >5%	PRKCA	rs1806448	G	A	17	61956857	21	-0.0572043	0.0129329	0.23622	9.72745e-06	0	0.6645	none		PRKCA:Pituitary tumor invasive
Candidate locus; MAF<5%	DLG2	rs1670685	G	T	11	83570172	18	0.183309	0.0390807	0.0224794	2.7252e-06	0.086	0.3518	none
obese_combined-gender	Locus (a)	index_SNP	A1	A2	chr	pos (b36)	npops	b	s.e.	freq (A1)	Overall P	I2	pHet	Reported association in NHGRI catalog_29_10_2013update_150kbcentredonINDEXSNP	LD with reported association*, r2(D')	OMIM disease causing gene
known locus	ABCG2	rs1481012	G	A	4	89258106	21	0.136406	0.0255215	0.1053	9.0547e-08	0.236	0.1597
known locus	SLC22A12;NRXN2	rs524023	C	T	11	64114841	16	-0.0925628	0.0196319	0.696471	2.41817e-06	0	0.4954
known locus	near(3') HLF	rs11079160	T	A	17	50759724	21	-0.0899234	0.0199269	0.167118	6.40202e-06	0	0.5693
Candidate locus; MAF >5%	FMN2	rs16839632	G	A	1	238428069	21	0.131201	0.0293918	0.0683975	8.0496e-06	0	0.8568	none
Candidate locus; MAF >5%	RPA3	rs12538804	G	A	7	7660444	21	-0.0796279	0.0176159	0.237042	6.17752e-06	0.28	0.1152	none
Candidate locus; MAF >5%	CCDC81;ME3	rs4944571	G	A	11	85786122	21	-0.0717007	0.0161405	0.344956	8.90135e-06	0	0.7289	Cognitive performance (rs6592284 )	0.002(0.053)
Candidate locus; MAF >5%	PTPRT	rs7263077	G	A	20	40667992	21	0.0903214	0.0200275	0.173886	6.48641e-06	0.206	0.1943	none
Candidate locus; MAF >5%	B4GALT5	rs17723576	G	A	20	47717040	21	0.107832	0.0237673	0.114687	5.70657e-06	0.059	0.3827	Palmitic acid plasma levels (rs1980946)	0.008(1)
Candidate locus; MAF<5%	MIAT-MN1	rs11705126	C	G	22	26245946	20	-0.235979	0.0511257	0.0237587	3.91862e-06	0	0.5639	rs6005451 Prostate cancer	0.001(1.0)	MIAT:Susceptibility to Myocardial infraction;MN1:Meningioma
Candidate locus; MAF<5%	KCNS3-RDH14	rs16984718	G	A	2	18372735	17	0.246249	0.0519339	0.977093	2.12047e-06	0	0.7621	rs7580332 ALS	0.01(1)
Candidate locus; MAF<5%	UBR3;MYO3B;SP5	rs16858164	G	A	2	170898363	19	0.253205	0.0537593	0.0259535	2.47745e-06	0.491	0.0084	rs7561268 Obesity related traits (Amylin)	0.003(0.36)
Candidate locus; MAF<5%	SHANK2	rs12281359	C	G	11	70094829	16	0.246948	0.0556806	0.0340813	9.20353e-06	0.001	0.45	none		SHANK2:Susceptibility to Autism
lean_women	Locus (a)	index_SNP	A1	A2	chr	pos (b36)	npops	b	s.e.	freq (A1)	Overall P	I2	pHet	Reported association in NHGRI catalog_29_10_2013update_150kbcentredonINDEXSNP	LD with reported association*, r2(D')	OMIM disease causing gene
known locus	SLC22A11	rs2078267	C	T	11	64090690	20	0.0777102	0.0143526	0.48928	6.15085e-08	0.291	0.1097
Candidate locus; MAF >5%	ADIPOR2;CACNA2D4	rs12580035	C	T	12	1782121	21	0.0866528	0.0189002	0.807616	4.54518e-06	0	0.5696	Response to anti-epileptic drugs (rs12230440)	0.48 (0.78)	CACNA2D4:Retinal cone distrophy
Candidate locus; MAF >5%	MYO18B	rs6004862	T	A	22	24708073	21	-0.097214	0.0214901	0.156545	6.07808e-06	0.147	0.2669	Urate AfricanAmerican(rs8139900)_Depression(rs1001021)	0.04(0.41)_0.06(0.35)
Candidate locus; MAF<5%	LARGE	rs16993271	G	A	22	32637851	21	0.176225	0.0391907	0.964586	6.90435e-06	0	0.9338	none		LARGE:muscular dystrophy-dystroglycanopathy
Candidate locus; MAF<5%	SYCP2L	rs1150561	G	A	6	11071833	20	-0.174637	0.039169	0.938711	8.25126e-06	0.036	0.4128	phospholipids EPA (rs6918936 and rs3798713 );phospholipids docosahexaenoic acid (DHA) and DPA (rs4713103 ) ; DHA (rs2236212); DPA (rs3734398); phospho-sphingolipids ratio (rs17606561); AgeofonsetMenopauseand Menarche (rs2153157)	0.05(1)_0.05(1)_0.05(1)_0.05(1)_0.05(1)_0.02(1)_0.001(0.09)
Candidate locus; MAF<5%	NEBL	rs4748741	T	A	10	21299150	13	0.35043	0.0691292	0.0440489	3.9949e-07	0.586	0.0039	none
overweight_women	Locus (a)	index_SNP	A1	A2	chr	pos (b36)	npops	b	s.e.	freq (A1)	Overall P	I2	pHet	Reported association in NHGRI catalog_29_10_2013update_150kbcentredonINDEXSNP	LD with reported association*, r2(D')	OMIM disease causing gene
known locus	LRRC16	rs16890640	T	A	6	25577310	21	0.0923188	0.0207066	0.793705	8.25673e-06	0	0.8359
known locus	SLC17A1;SLC17A4;SLC17A3	rs1165152	G	A	6	25926745	21	0.0881269	0.016742	0.541248	1.4108e-07	0	0.9463
Candidate locus; MAF >5%	ZNHIT6;COL24A1	rs10493773	G	A	1	85898341	21	0.0818251	0.0184714	0.293124	9.43101e-06	0	0.9621	none
Candidate locus; MAF >5%	SPATA17	rs12120588	T	A	1	215981012	21	-0.0773577	0.017041	0.419166	5.63872e-06	0	0.4665	none
Candidate locus; MAF >5%	DYSF	rs12464624	C	G	2	71588406	21	-0.0815725	0.0178259	0.575747	4.73799e-06	0	0.9251	none		DYSF:Miyoshi muscular dystrophy
Candidate locus; MAF >5%	ASPH-NKAIN3	rs344235	G	A	8	63088701	21	0.0797105	0.0172113	0.609075	3.63377e-06	0	0.6232	none
Candidate locus; MAF >5%	FGF4-FGF3	rs12808519	T	A	11	69309718	19	-0.181648	0.0367791	0.0798676	7.85723e-07	0.172	0.2436	IgG glycosylation( rs10796849);Type 1 diabetes (rs4084127 )	0.013(1)-0.08 (1)	FGF3:condenital deafness
Candidate locus; MAF >5%	RERG	rs12300553	G	A	12	15272477	21	-0.080401	0.0178816	0.674628	6.91483e-06	0	0.9517	none
Candidate locus; MAF >5%	TBX3-MED13L	rs11067278	C	G	12	113668436	21	-0.0851246	0.0180454	0.358678	2.39063e-06	0	0.9432	colorectal cancer(rs59336 )	0.016(0.153)	TBX3: Ulnar-mammary syndrome;MED13L dextro-looped transposition of the great arteries
Candidate locus; MAF >5%	NOL4-DTNA	rs2049186	T	A	18	30269226	21	-0.0752431	0.0168755	0.44959	8.24514e-06	0.106	0.3204	none		DTNA:left ventricular non-compaction
obese_women	Locus (a)	index_SNP	A1	A2	chr	pos (b36)	npops	b	s.e.	freq (A1)	Overall P	I2	pHet	Reported association in NHGRI catalog_29_10_2013update_150kbcentredonINDEXSNP	LD with reported association*, r2(D')	OMIM disease causing gene
Candidate locus; MAF >5%	3' of SYF2	rs10158481	T	A	1	25370379	21	0.113135	0.0240572	0.722736	2.56689e-06	0.111	0.3145	erythrocyte sedimentation (rs1043879)	0.048(0.57)
Candidate locus; MAF >5%	3' of CPS1	rs4673553	G	T	2	211316624	21	-0.0994254	0.0213622	0.445162	3.25134e-06	0	0.7385	Glycine( rs2216405 and rs715 ); non-small cell lung cancer(rs2371030 )	0.28(1);0.47(0.95);0.35(0.78)	CPS1:carbamoyl-phosphate synthetase deficiency
Candidate locus; MAF >5%	5' of CDCA7L	rs7783529	C	T	7	21993737	20	-0.106619	0.0230143	0.625803	3.60899e-06	0.256	0.1431	height_JPN (rs1175000)	0.55(1)
Candidate locus; MAF >5%	FOXP2	rs13226763	C	T	7	114109360	21	-0.0946832	0.0210111	0.552166	6.59515e-06	0.237	0.1589	Crohn's disease (rs1869839)	0.8(1)	FOXP2:speech language disorder
Candidate locus; MAF >5%	STAU2-UBE2W	rs2046180	G	T	8	74847958	21	-0.123979	0.0277791	0.195719	8.08155e-06	0.313	0.0857	none
Candidate locus; MAF >5%	(3') ANO6	rs10880784	G	T	12	44129757	20	-0.257006	0.0538011	0.93054	1.77961e-06	0.473	0.0104	Ankylosing spondylitis in Chinese population (rs17095830 )	0.002(1)	ANO6:Scott syndrome disorder
Candidate locus; MAF >5%	RBFOX3	rs1000791	T	A	17	74777473	19	-0.208561	0.0410737	0.91141	3.81977e-07	0.436	0.0226	none
Candidate locus; MAF >5%	CELSR1-GRAMD4	rs9616064	C	T	22	45360957	21	0.103936	0.0233531	0.691009	8.56237e-06	0	0.9973	none
Candidate locus; MAF<5%	ZBTB20-GAP43	rs10514758	G	T	3	116551839	18	-0.321154	0.0704366	0.0243201	5.12811e-06	0	0.5345	none
Candidate locus; MAF<5%	ANXA1	rs383182	C	T	9	75305638	21	0.236695	0.0512608	0.0442099	3.88448e-06	0	0.8978	Obesity-related traits (rs12555078 );HIV_1control (rs11143609 )	0.001(1)-0.002(1)
Candidate locus; MAF<5%	LGR4	rs12804815	G	T	11	27410305	8	-0.942352	0.206814	0.975566	5.20072e-06	0	0.6587	Bone mineral density (rs10835187 )	0.027 (1)
lean_men	Locus (a)	index_SNP	A1	A2	chr	pos (b36)	npops	b	s.e.	freq (A1)	Overall P	I2	pHet	Reported association in NHGRI catalog_29_10_2013update_150kbcentredonINDEXSNP	LD with reported association*, r2(D')	OMIM disease causing gene
known locus	SLC17A1;SLC17A4;HIST1H2AA	rs2275906	G	A	6	25881788	21	-0.125033	0.0281572	0.134154	8.9737e-06	0	0.6608
Candidate locus; MAF >5%	KLHDC7A-PAX7	rs2816062	G	A	1	18776489	20	0.0912112	0.0205867	0.416428	9.39783e-06	0	0.5384	none		PAX7:Rhabdomyosarcoma
Candidate locus; MAF >5%	SPATS2L	rs842828	C	T	2	200955736	21	0.16629	0.0350221	0.914817	2.05301e-06	0	0.6962	none
Candidate locus; MAF >5%	EPHA4	rs10189230	T	A	2	222066205	21	0.0915346	0.0198688	0.575016	4.08593e-06	0.324	0.0768	none
Candidate locus; MAF >5%	GRM7-LMCD1_AS1	rs1825500	C	T	3	7991955	21	-0.128809	0.0284979	0.807657	6.18573e-06	0	0.5539	FactorVII (rs4591494 )	0(0)
Candidate locus; MAF >5%	PPP2R2B	rs17524553	T	A	5	146440884	20	-0.150234	0.0325189	0.890917	3.83949e-06	0.518	0.0039	Cognitive test performance (rs9325032)	0 (0.023)	PPP2R2B:Spinocerebellar ataxia
Candidate locus; MAF >5%	NSD1;PREL1D1;RAB34	rs244731	G	A	5	176472285	21	-0.10247	0.0223237	0.761732	4.42858e-06	0.114	0.3108	height (rs422421)	0.11(1)	NSD1: overgrowth disorders-Beckwith-Wiedemann syndrome-Leukemia-Sotos syndrome
Candidate locus; MAF >5%	TAP2	rs241436	G	A	6	32905854	21	0.0891472	0.0199011	0.486932	7.48163e-06	0	0.6723	Disk degeneration (rs2187689 et other SNPs in LD)- Nephropathy (rs9357155)- Kawasaki disease(rs2857151)- systemic lupus erythematosus(rs2301271 and rs2051549)-hepatitis B and lymphoma(rs7453920 ) - IgG glycosylation(rs1049110)-complement C4 level in Chinese study(rs9276606 and rs241428 )- lymphoma (rs2621416)	0.005(0.189)-0.06(0.7)-0.36(0.85)-0.039(0.24)/0.039(0.24)-0.039(0.24)-0.034(0.23)-NA and 0.027(1) -0.04(0.26)	TAP2: bare lymphocyte syndrome,Wegener-like granulomatosis
Candidate locus; MAF >5%	CITED2-LOC100132735	rs9495528	C	T	6	139940551	20	-0.17084	0.0384476	0.929212	8.85321e-06	0.093	0.3393	HDL(rs605066)_Mean corpuscular vol(rs632057 /rs668459/ rs628751 /rs643381/rs590856 )-adiponectin levels (rs668459 and rs592423 )	0.04(1)-0.035(1)/0.042(1)/0(0.02)/0(0.02)/0.045(1)-0.042(1)and 0.03(1)
Candidate locus; MAF >5%	SLC28A1	rs7182385	G	A	15	83236080	21	-0.0943398	0.0211707	0.581762	8.34403e-06	0.103	0.3245	Alzheimer's disease (rs3743162 )	0.29(0.77)
Candidate locus; MAF >5%	ZKSCAN2-HS3ST4	rs17794794	C	G	16	25296688	21	-0.0826084	0.0186616	0.545154	9.57048e-06	0.481	0.0077	none
Candidate locus; MAF >5%	PEG3-USP29	rs7249211	G	A	19	62109726	19	0.104357	0.0231377	0.290611	6.47402e-06	0	0.7263	none
Candidate locus; MAF<5%	ADAMTS15-C11orf44	rs7130144	C	T	11	129985802	19	-0.256067	0.0552436	0.970037	3.56524e-06	0	0.4995	none
overweight_men	Locus (a)	index_SNP	A1	A2	chr	pos (b36)	npops	b	s.e.	freq (A1)	Overall P	I2	pHet	Reported association in NHGRI catalog_29_10_2013update_150kbcentredonINDEXSNP	LD with reported association*, r2(D')	OMIM disease causing gene
known locus	near (5')PDZK1	rs1471633	C	A	1	144435096	21	-0.0683808	0.0143602	0.529702	1.91831e-06	0.104	0.3233
known locus	GCKR	rs1260326	C	T	2	27584444	21	-0.064722	0.0143239	0.578915	6.22939e-06	0.591	0.0003
known locus	SLC22A11	rs2078267	C	T	11	64090690	20	0.07163	0.014458	0.489682	7.25718e-07	0.267	0.1329
known locus	R3HDM2;INHBC	rs11172134	T	A	12	55932056	21	0.0951332	0.0181488	0.804731	1.58971e-07	0	0.6574
Candidate locus; MAF >5%	NID1	rs12401457	G	A	1	234253320	21	-0.0973117	0.0219508	0.880981	9.28521e-06	0.323	0.0776	cutaneous nevi (rs3768080)	0.08(1)
Candidate locus; MAF >5%	STC2-BOD1	rs6885032	C	G	5	172915885	21	-0.0665661	0.0146387	0.357287	5.43495e-06	0	0.7928	height (rs889014)- adiponectin (rs7722022)- prostate cancer (rs6869841)	1(1.0)-0(0.018)-0.22(0.58)
Candidate locus; MAF >5%	PSD3-SH2D4A	rs2683295	C	T	8	19122110	21	0.0828378	0.0171682	0.249663	1.39959e-06	0	0.7572	none
Candidate locus; MAF >5%	COL22A1-KCNK9	rs7841806	C	T	8	140404996	17	0.0859567	0.0182573	0.397185	2.50057e-06	0	0.8598	none		KCNK9: Birk-Barel mental retardation dysmorphism syndrome
Candidate locus; MAF >5%	5' of CTAGE1	rs10502431	C	G	18	18269973	20	-0.0869684	0.0183175	0.206971	2.05603e-06	0	0.5783	none
Candidate locus; MAF<5%	PDZRN4	rs11180992	C	T	12	40226931	12	0.333544	0.0716366	0.0149406	3.22323e-06	0	0.8151	Multiple sclerosis (rs1458175 )	0.01(1)
obese_men	Locus (a)	index_SNP	A1	A2	chr	pos (b36)	npops	b	s.e.	freq (A1)	Overall P	I2	pHet	Reported association in NHGRI catalog_29_10_2013update_150kbcentredonINDEXSNP	LD with reported association*, r2(D')	OMIM disease causing gene
known locus	UBE2Q2;FBXO22;NRG4	rs4886755	G	A	15	74085187	21	0.0942589	0.0211528	0.496133	8.34663e-06	0.185	0.2192
Candidate locus; MAF >5%	DMBX1-MKNK1_AS1	rs17102247	C	G	1	46762059	21	0.238444	0.0516745	0.0508746	3.94355e-06	0.34	0.0649	none
Candidate locus; MAF >5%	CLK4	rs7711186	C	T	5	178019530	21	0.21531	0.0424198	0.0751727	3.86058e-07	0	0.5483	none
Candidate locus; MAF >5%	COBL-POM121L12	rs10279826	C	A	7	51665687	15	-0.284275	0.0636988	0.943499	8.08963e-06	0.333	0.1022	none
Candidate locus; MAF >5%	MPP6;DFNA5	rs2529049	G	A	7	24686131	21	0.11883	0.0244261	0.761416	1.14531e-06	0	0.9331	shared effect on 5 psychiatric disorders (rs2721800)	0.56(1)	DFNA5: Deafness
Candidate locus; MAF >5%	MED30-EXT1	rs3115775	C	T	8	118776907	21	-0.180249	0.0404251	0.0697284	8.24077e-06	0.044	0.4018	none		EXT1: Chondrosarcoma,osteochondromatosis
Candidate locus; MAF >5%	LRFN5	rs1950832	C	T	14	41123651	21	-0.120989	0.027243	0.78053	8.94898e-06	0.239	0.1568	none
(a) Ref Seq genes in the interval defined by variants in LD r2 >= 0.8 with index SNP; when several genes (or part of genes) are present in the interval there are listed separated by a semi-colon. If the LD block is intergenic then flanking genes are listed separated by "-". Regional LD plot as defined by SNAP (http://www.broadinstitute.org/mpg/snap/) using 1000G pilot 1 dataset in populations of …
