# Supplementary material for: Modulation of Genetic Associations with Serum Urate Levels by Body-Mass-Index in Humans
Source: PLoS One. 2015 Mar 26;10(3):e0119752. doi: 10.1371/journal.pone.0119752 (PMC4374966; doi:10.1371/journal.pone.0119752)
Supplement: S6 Table — Novel loci are shaded in grey. In bold, gene reaching genome-wide significant association with serum urate levels (P < 2.10-6). (XLS) [file pone.0119752.s010.xls]

## Sheet: S6Table
lean_combined-sex	Chr	Gene	nSNPs	nSims	Start	Stop	Test	Pvalue*	BestSNP	SNPpvalue	signal *
	4	ABCG2	100	1000000	89230439	89299035	2747.33	< 10-6	rs2231142	1.55149e-29	ABCG2	known locus
	4	DRD5	98	1000000	9392355	9394731	1748.61	< 10-6	rs4697895	5.56768e-18	SLC2A9	known locus
	4	MIST	409	1000000	10100935	10295484	3212.88	< 10-6	rs9996284	1.2669e-14	SLC2A9	known locus
	4	PKD2	137	1000000	89147843	89217953	1991.01	< 10-6	rs2199936	2.00041e-29	ABCG2	known locus
	4	PPM1K	94	1000000	89400555	89424912	1011.19	< 10-6	rs17014018	7.29618e-09	ABCG2	known locus
	4	SLC2A9	489	1000000	9436945	9650970	69476.2	< 10-6	rs7680126	2.36367e-134	SLC2A9	known locus
	4	WDR1	273	1000000	9685060	9727671	23969.5	< 10-6	rs7671266	4.87773e-102	SLC2A9	known locus
	4	ZNF518B	96	1000000	10050601	10068130	2943.37	< 10-6	rs11736389	9.77681e-62	SLC2A9	known locus
	6	HIST1H1A	69	1000000	26125238	26126019	732.965	< 10-6	rs1436309	1.72563e-06	SLC17A1-A3-A4	known locus
	6	SLC17A1	239	1000000	25891104	25940266	3284.47	< 10-6	rs1165209	2.97605e-13	SLC17A1-A3-A4	known locus
	6	SLC17A2	148	1000000	26020962	26038818	1812.7	< 10-6	rs1165160	2.15689e-11	SLC17A1-A3-A4	known locus
	6	SLC17A3	170	1000000	25953306	25982450	2659.96	< 10-6	rs1165209	2.97605e-13	SLC17A1-A3-A4	known locus
	6	TRIM38	119	1000000	26071049	26093331	1561.81	< 10-6	rs7749342	6.52801e-09	SLC17A1-A3-A4	known locus
	11	SLC22A12	56	1000000	64114857	64126396	686.542	< 10-6	rs2078267	7.12588e-08	SLC22A12-NRXN2	known locus
	6	SLC17A4	211	1000000	25862944	25888419	2535.4	1e-06	rs1165209	2.97605e-13	SLC17A1-A3-A4	known locus
	6	HIST1H4B	69	1000000	26135102	26135459	698.177	2e-06	rs9467656	2.0243e-06	SLC17A1-A3-A4	known locus
	6	HIST1H2A	69	1000000	26141298	26141775	723.782	3e-06	rs9467656	2.0243e-06	SLC17A1-A3-A4	known locus
	6	HIST1H3A	70	1000000	26128696	26129165	711.99	3e-06	rs9467656	2.0243e-06	SLC17A1-A3-A4	known locus
	6	HIST1H1C	93	1000000	26163946	26164678	841.918	4e-06	rs9467658	5.72288e-06	SLC17A1-A3-A4	known locus
	6	HIST1H3B	68	1000000	26139795	26140267	689.757	4e-06	rs9467656	2.0243e-06	SLC17A1-A3-A4	known locus
	6	HIST1H2B	78	1000000	26151433	26151864	813.846	5e-06	rs9467656	2.0243e-06	SLC17A1-A3-A4	known locus
	6	HIST1H4A	71	1000000	26129885	26130257	723.002	5e-06	rs9467656	2.0243e-06	SLC17A1-A3-A4	known locus
	6	HIST1H3C	77	1000000	26153617	26154076	773.913	6e-06	rs9467658	5.72288e-06	SLC17A1-A3-A4	known locus
	11	NRXN2	88	1000000	64130221	64247236	977.46	6e-06	rs2078267	7.12588e-08	SLC22A12-NRXN2	known locus
	11	SLC22A11	63	1000000	64079673	64095575	543.395	1.3e-05	rs2078267	7.12588e-08	SLC22A11	known locus
	10	A1CF	106	1000000	52236330	52315441	776.676	2.1e-05	rs4256922	1.11877e-06	ASAH2B;A1CF	known locus
	10	ASAH2B	61	1000000	52169713	52184575	623.191	2.7e-05	rs4619096	1.34095e-06	ASAH2B;A1CF	known locus
	2	C2orf13	152	1000000	68548245	68660798	1635.78	3.4e-05	rs10208940	1.31102e-06	APLF	Candidate locus
	6	HS3ST5	129	1000000	114483442	114490734	830.145	4.9e-05	rs12665551	2.00691e-05	HS3ST5	Candidate locus
	7	ZNF655	40	1000000	98993980	99012013	324.949	7.7e-05	rs1589739	6.42207e-05	ZNF655	Candidate locus
	6	HFE	115	1000000	26195487	26203448	700.075	7.9e-05	rs9358903	8.3914e-06	SLC17A1-A3-A4	known locus
overweight_combined-sex	Chr	Gene	nSNPs	nSims	Start	Stop	Test	Pvalue*	BestSNP	SNPpvalue	signal *
	1	GPR89A	16	1000000	144475951	144538460	209.293	< 10-6	rs1967017	4.88916e-09	PDZK1	known locus
	1	PDZK1	31	1000000	144439082	144475430	313.657	< 10-6	rs1967017	4.88916e-09	PDZK1	known locus
	4	ABCG2	100	1000000	89230439	89299035	2717.07	< 10-6	rs2231142	1.5538e-30	ABCG2	known locus
	4	DRD5	98	1000000	9392355	9394731	1079.93	< 10-6	rs16889260	3.23034e-11	SLC2A9	known locus
	4	PKD2	137	1000000	89147843	89217953	2132.93	< 10-6	rs2199936	7.12541e-30	ABCG2	known locus
	4	SLC2A9	488	1000000	9436945	9650970	47922.1	< 10-6	rs13129697	2.6315e-104	SLC2A9	known locus
	4	WDR1	272	1000000	9685060	9727671	18310.8	< 10-6	rs7671266	2.86217e-82	SLC2A9	known locus
	4	ZNF518B	96	1000000	10050601	10068130	3080.66	< 10-6	rs10017305	3.90171e-59	SLC2A9	known locus
	6	SLC17A1	240	1000000	25891104	25940266	3958.24	< 10-6	rs1183200	2.75815e-15	SLC17A1-A3-A4	known locus
	6	SLC17A2	148	1000000	26020962	26038818	1758.88	< 10-6	rs1165160	7.71588e-13	SLC17A1-A3-A4	known locus
	6	SLC17A3	170	1000000	25953306	25982450	3118.76	< 10-6	rs1183200	2.75815e-15	SLC17A1-A3-A4	known locus
	6	SLC17A4	212	1000000	25862944	25888419	2977.74	< 10-6	rs1183200	2.75815e-15	SLC17A1-A3-A4	known locus
	11	NRXN2	88	1000000	64130221	64247236	2312.53	< 10-6	rs10897518	9.20505e-14	SLC22A12-NRXN2	known locus
	11	RASGRP2	40	1000000	64250958	64269504	587.637	< 10-6	rs500531	7.58497e-12	SLC22A12-NRXN2	known locus
	11	SLC22A11	63	1000000	64079673	64095575	1332.67	< 10-6	rs10897518	9.20505e-14	SLC22A11	known locus
	11	SLC22A12	56	1000000	64114857	64126396	1699.28	< 10-6	rs10897518	9.20505e-14	SLC22A12-NRXN2	known locus
	4	MIST	408	1000000	10100935	10295484	2464.75	1e-06	rs11737601	1.41666e-17	SLC2A9	known locus
	4	SPP1	121	1000000	89115825	89123587	929.636	1e-06	rs2728119	1.85432e-12	ABCG2	known locus
	1	CD160	42	1000000	144407154	144426922	376.506	4e-06	rs1967017	4.88916e-09	PDZK1	known locus
	6	TRIM38	119	1000000	26071049	26093331	1235.45	6e-06	rs2051541	5.01162e-08	SLC17A1-A3-A4	known locus
	11	PYGM	36	1000000	64270436	64284763	461.923	6e-06	rs500531	7.58497e-12	SLC22A12-NRXN2	known locus
	7	MLXIPL	40	1000000	72645459	72676806	305.229	3.6e-05	rs13230514	3.71406e-05	MLXIPL	known locus
	1	RNF115	68	1000000	144322392	144400084	586.5	5.7e-05	rs1967017	4.88916e-09	PDZK1	known locus
	4	PPM1K	93	1000000	89400555	89424912	482.014	7e-05	rs13120254	3.00514e-06	ABCG2	known locus
	12	NXPH4	27	1000000	55896844	55906493	217.463	7.1e-05	rs11172134	3.77823e-08	R3HDM2;INHBC	known locus
	12	SHMT2	27	1000000	55909818	55914981	202.065	9.7e-05	rs11172134	3.77823e-08	R3HDM2;INHBC	known locus
	6	HIST1H1A	69	1000000	26125238	26126019	491.491	0.0001	rs807214	4.74783e-05	SLC17A1-A3-A4	known locus
obese_combined-sex	Chr	Gene	nSNPs	nSims	Start	Stop	Test	Pvalue*	BestSNP	SNPpvalue	signal *
	4	DRD5	97	1000000	9392355	9394731	1122.58	< 10-6	rs16889260	4.05168e-11	SLC2A9	known locus
	4	SLC2A9	488	1000000	9436945	9650970	33337	< 10-6	rs9991278	2.13166e-66	SLC2A9	known locus
	4	WDR1	272	1000000	9685060	9727671	11449	< 10-6	rs7671266	4.04562e-50	SLC2A9	known locus
	4	ZNF518B	96	1000000	10050601	10068130	1389.18	< 10-6	rs10017305	1.31006e-29	SLC2A9	known locus
	4	ABCG2	99	1000000	89230439	89299035	623.541	1.2e-05	rs1481012	9.0547e-08	ABCG2	known locus
	2	FNDC4	41	1000000	27568253	27571590	467.169	1.8e-05	rs780094	1.81338e-08	GCKR	known locus
	2	GCKR	49	1000000	27573209	27600054	510.023	3.2e-05	rs780094	1.81338e-08	GCKR	known locus
	11	SLC22A12	56	1000000	64114857	64126396	508.543	4e-05	rs524023	2.41817e-06	SLC22A12	known locus
	2	IFT172	54	1000000	27520743	27566075	621.822	5.6e-05	rs780094	1.81338e-08	GCKR	known locus
lean_women	Chr	Gene	nSNPs	nSims	Start	Stop	Test	Pvalue*	BestSNP	SNPpvalue	signal *
	4	ABCG2	100	1000000	89230439	89299035	1202.97	< 10-6	rs2231142	5.55841e-13	ABCG2	known locus
	4	DRD5	98	1000000	9392355	9394731	2001.93	< 10-6	rs4697895	3.26451e-20	SLC2A9	known locus
	4	MIST	409	1000000	10100935	10295484	4465.34	< 10-6	rs16869430	1.68284e-18	SLC2A9	known locus
	4	SLC2A9	489	1000000	9436945	9650970	79113.8	< 10-6	rs13129697	7.57379e-150	SLC2A9	known locus
	4	WDR1	273	1000000	9685060	9727671	27246.7	< 10-6	rs7671266	1.09759e-115	SLC2A9	known locus
	4	ZNF518B	96	1000000	10050601	10068130	3565.82	< 10-6	rs11736389	1.21894e-68	SLC2A9	known locus
	6	SLC17A1	239	1000000	25891104	25940266	2903.8	< 10-6	rs1165209	1.19791e-11	SLC17A1-A3-A4	known locus
	6	SLC17A2	148	1000000	26020962	26038818	1815.43	< 10-6	rs1165205	2.21338e-10	SLC17A1-A3-A4	known locus
	6	SLC17A3	170	1000000	25953306	25982450	2649.43	< 10-6	rs1165209	1.19791e-11	SLC17A1-A3-A4	known locus
	6	TRIM38	119	1000000	26071049	26093331	1434.07	< 10-6	rs7749342	5.92437e-09	SLC17A1-A3-A4	known locus
	6	HIST1H1A	69	1000000	26125238	26126019	695.139	1e-06	rs115810	4.01455e-06	SLC17A1-A3-A4	known locus
	6	HIST1H3B	68	1000000	26139795	26140267	676.025	1e-06	rs1540276	4.77216e-06	SLC17A1-A3-A4	known locus
	6	HIST1H4A	71	1000000	26129885	26130257	696.469	2e-06	rs115810	4.01455e-06	SLC17A1-A3-A4	known locus
	4	PKD2	137	1000000	89147843	89217953	939.714	4e-06	rs1481012	1.503e-12	ABCG2	known locus
	6	HIST1H1C	92	1000000	26163946	26164678	892.992	4e-06	rs2071303	2.64428e-06	SLC17A1-A3-A4	known locus
	6	HFE	114	1000000	26195487	26203448	904.04	5e-06	rs2071303	2.64428e-06	SLC17A1-A3-A4	known locus
	6	HIST1H1T	108	1000000	26215618	26216343	824.214	5e-06	rs2071303	2.64428e-06	SLC17A1-A3-A4	known locus
	6	HIST1H4B	69	1000000	26135102	26135459	678.206	5e-06	rs1540276	4.77216e-06	SLC17A1-A3-A4	known locus
	6	HIST1H2B	78	1000000	26151433	26151864	799.56	6e-06	rs2071303	2.64428e-06	SLC17A1-A3-A4	known locus
	6	HIST1H2A	69	1000000	26141298	26141775	698.736	7e-06	rs1540276	4.77216e-06	SLC17A1-A3-A4	known locus
	6	HIST1H3C	77	1000000	26153617	26154076	771.417	7e-06	rs2071303	2.64428e-06	SLC17A1-A3-A4	known locus
	6	HIST1H3A	70	1000000	26128696	26129165	688.607	8e-06	rs115810	4.01455e-06	SLC17A1-A3-A4	known locus
	6	HIST1H4C	109	1000000	26212154	26212544	835.651	1.1e-05	rs2071303	2.64428e-06	SLC17A1-A3-A4	known locus
	6	HIST1H2A	105	1000000	26232351	26232897	719.316	1.2e-05	rs2071303	2.64428e-06	SLC17A1-A3-A4	known locus
	6	HIST1H2B	105	1000000	26231673	26232111	719.316	1.2e-05	rs2071303	2.64428e-06	SLC17A1-A3-A4	known locus
	11	SLC22A11	63	1000000	64079673	64095575	526.597	1.9e-05	rs2078267	6.15085e-08	SLC22A11	known locus
	11	SLC22A12	56	1000000	64114857	64126396	528.198	3.3e-05	rs2078267	6.15085e-08	SLC22A12;NRXN2	known locus
	6	SLC17A4	211	1000000	25862944	25888419	1962.01	4e-05	rs1165209	1.19791e-11	SLC17A1-A3-A4	known locus
	11	NRXN2	88	1000000	64130221	64247236	727.437	8.7e-05	rs2078267	6.15085e-08	SLC22A12;NRXN2	known locus
overweight_women	Chr	Gene	nSNPs	nSims	Start	Stop	Test	Pvalue*	BestSNP	SNPpvalue	signal *
	4	ABCG2	99	1000000	89230439	89299035	991.925	< 10-6	rs2231142	2.38863e-11	ABCG2	known locus
	4	DRD5	98	1000000	9392355	9394731	1574.09	< 10-6	rs4697892	1.503e-16	SLC2A9	known locus
	4	SLC2A9	489	1000000	9436945	9650970	61254.9	< 10-6	rs13129697	2.65725e-111	SLC2A9	known locus
	4	WDR1	273	1000000	9685060	9727671	22826.9	< 10-6	rs7671266	9.9111e-94	SLC2A9	known locus
	4	ZNF518B	96	1000000	10050601	10068130	2559.45	< 10-6	rs10017305	5.98076e-57	SLC2A9	known locus
	4	PKD2	136	1000000	89147843	89217953	877.904	5e-06	rs2199936	2.91381e-11	ABCG2	known locus
	4	MIST	408	1000000	10100935	10295484	2138.45	1.2e-05	rs11737601	5.1812e-11	SLC2A9	known locus
	6	SLC17A3	170	1000000	25953306	25982450	1384.1	2e-05	rs1165152	1.4108e-07	SLC17A1-A3-A4	known locus
	12	RERG	210	1000000	15151983	15265571	1047.43	6e-05	rs12300553	6.91483e-06	RERG	Candidate locus
	6	SLC17A1	240	1000000	25891104	25940266	1774.63	6.1e-05	rs1165152	1.4108e-07	SLC17A1-A3-A4	known locus
	11	SLC22A12	55	1000000	64114857	64126396	477.347	8.5e-05	rs10897518	5.30887e-05	SLC22A12;NRXN2	known locus
	13	SLC25A15	61	1000000	40261596	40282246	435.772	9.9e-05	rs12428672	9.70371e-05	SLC25A15	Candidate locus
obese_women	Chr	Gene	nSNPs	nSims	Start	Stop	Test	Pvalue*	BestSNP	SNPpvalue	signal *
	4	DRD5	98	1000000	9392355	9394731	1452.3	< 10-6	rs4697895	5.89536e-13	SLC2A9	known locus
	4	SLC2A9	494	1000000	9436945	9650970	35895	< 10-6	rs9991278	4.7496e-71	SLC2A9	known locus
	4	WDR1	273	1000000	9685060	9727671	12062.4	< 10-6	rs7671266	2.45809e-55	SLC2A9	known locus
	4	ZNF518B	96	1000000	10050601	10068130	1520.13	< 10-6	rs10017305	1.81819e-30	SLC2A9	known locus
	4	MIST	410	1000000	10100935	10295484	2027.54	2.6e-05	rs16869474	6.56069e-09	SLC2A9	known locus
lean_men	Chr	Gene	nSNPs	nSims	Start	Stop	Test	Pvalue*	BestSNP	SNPpvalue	signal *
	4	ABCG2	100	1000000	89230439	89299035	1903.27	< 10-6	rs2199936	1.06134e-22	ABCG2	known locus
	4	PKD2	137	1000000	89147843	89217953	1646.26	< 10-6	rs2199936	1.06134e-22	ABCG2	known locus
	4	SLC2A9	489	1000000	9436945	9650970	12525.5	< 10-6	rs16890979	1.15139e-29	SLC2A9	known locus
	4	WDR1	272	1000000	9685060	9727671	4765.38	< 10-6	rs7671266	7.44675e-23	SLC2A9	known locus
	4	PPM1K	94	1000000	89400555	89424912	765.76	1e-06	rs7656367	7.18879e-07	ABCG2	known locus
	4	ZNF518B	96	1000000	10050601	10068130	596.778	2.3e-05	rs10017305	5.27841e-15	SLC2A9	known locus
	5	RAB24	37	1000000	176660804	176663350	290.375	2.4e-05	rs4073745	1.58463e-05	NSD1;PREL1D1;RAB34;MXD3	Candidate locus
	5	MXD3	39	1000000	176666816	176671487	337.089	2.7e-05	rs4073745	1.58463e-05	NSD1;PREL1D1;RAB34;MXD3	Candidate locus
	5	PRELID1	38	1000000	176663440	176666556	306.376	3.7e-05	rs4073745	1.58463e-05	NSD1;PREL1D1;RAB34;MXD3	Candidate locus
	5	NSD1	104	1000000	176492685	176659820	688.409	4.6e-05	rs244731	4.42858e-06	NSD1;PREL1D1;RAB34;MXD3	Candidate locus
	10	BLOC1S2	93	1000000	102023702	102036429	563.876	5.5e-05	rs6584356	1.34441e-05	BLOC1S2	Candidate locus
	5	LMAN2	42	1000000	176691356	176711254	376.355	5.9e-05	rs4073745	1.58463e-05	NSD1;PREL1D1;RAB34;MXD3	Candidate locus
overweight_men	Chr	Gene	nSNPs	nSims	Start	Stop	Test	Pvalue*	BestSNP	SNPpvalue	signal *
	4	ABCG2	100	1000000	89230439	89299035	2052.22	< 10-6	rs4148155	1.93609e-23	ABCG2	known locus
	4	PKD2	137	1000000	89147843	89217953	1579.9	< 10-6	rs1481012	9.09355e-23	ABCG2	known locus
	4	SLC2A9	488	1000000	9436945	9650970	10560.5	< 10-6	rs10805346	1.44565e-31	SLC2A9	known locus
	4	WDR1	273	1000000	9685060	9727671	4029.97	< 10-6	rs12509714	7.89413e-24	ABCG2	known locus
	4	ZNF518B	96	1000000	10050601	10068130	1025.58	< 10-6	rs10017305	8.79401e-19	SLC2A9	known locus
	6	SLC17A1	240	1000000	25891104	25940266	2450.13	< 10-6	rs1165196	1.40129e-09	SLC17A1-A3-A4	known locus
	6	SLC17A3	170	1000000	25953306	25982450	1959.46	< 10-6	rs1165196	1.40129e-09	SLC17A1-A3-A4	known locus
	11	NRXN2	88	1000000	64130221	64247236	1498.66	< 10-6	rs505802	1.1484e-09	SLC22A12-NRXN2	known locus
	11	SLC22A11	63	1000000	64079673	64095575	888.928	< 10-6	rs505802	1.1484e-09	SLC22A11	known locus
	11	SLC22A12	56	1000000	64114857	64126396	1084.7	< 10-6	rs505802	1.1484e-09	SLC22A12-NRXN2	known locus
	6	SLC17A2	148	1000000	26020962	26038818	1287.21	2e-06	rs1165160	1.91622e-08	SLC17A1-A3-A4	known locus
	1	GPR89A	16	1000000	144475951	144538460	154.646	6e-06	rs1471633	1.91831e-06	PDZK1	known locus
	11	RASGRP2	40	1000000	64250958	64269504	414.028	6e-06	rs500531	2.67449e-08	SLC22A12-NRXN2	known locus
	1	RSBN1	67	1000000	114105976	114156593	551.251	3.6e-05	rs1217406	7.50068e-05	PHTF1;RSBN1;PTPN22	Candidate locus
	12	NXPH4	27	1000000	55896844	55906493	234.117	3.8e-05	rs11172134	1.58971e-07	R3HDM2	known locus
	6	SLC17A4	212	1000000	25862944	25888419	1879.91	4.9e-05	rs1165196	1.40129e-09	SLC17A1-A3-A4	known locus
	1	PDZK1	31	1000000	144439082	144475430	225.91	6.9e-05	rs1471633	1.91831e-06	PDZK1	known locus
	1	PHTF1	63	1000000	114041346	114103300	496.203	7.1e-05	rs1146182	0.000111368	PHTF1;RSBN1;PTPN22	Candidate locus
	6	TRIM38	119	1000000	26071049	26093331	923.855	7.3e-05	rs2051541	2.58654e-06	SLC17A1-A3-A4	known locus
	12	SHMT2	27	1000000	55909818	55914981	201.362	8.5e-05	rs11172134	1.58971e-07	R3HDM2;INHBC	known locus
obese_men	Chr	Gene	nSNPs	nSims	Start	Stop	Test	Pvalue*	BestSNP	SNPpvalue	signal *
	4	SLC2A9	488	1000000	9436945	9650970	5801.39	< 10-6	rs4697701	4.22063e-15	SLC2A9	known locus
	4	WDR1	272	1000000	9685060	9727671	2225.99	< 10-6	rs7671266	3.67938e-09	SLC2A9	known locus
	5	CLK4	136	1000000	177962270	177986660	958.186	2e-06	rs7711186	3.86058e-07	CLK4	Candidate locus
	7	DFNA5	174	1000000	24704498	24764164	1240.54	8e-06	rs2529049	1.14531e-06	MPP6;DFNA5	Candidate locus
	7	MPP6	210	1000000	24579609	24694023	1492.55	1.7e-05	rs2529049	1.14531e-06	MPP6;DFNA5	Candidate locus
