# Supplementary material for: Modulation of Genetic Associations with Serum Urate Levels by Body-Mass-Index in Humans
Source: PLoS One. 2015 Mar 26;10(3):e0119752. doi: 10.1371/journal.pone.0119752 (PMC4374966; doi:10.1371/journal.pone.0119752)
Supplement: S8 Table — Studies with inflation factor greater than 1.2 were not included in the analysis. For the combined-gender analysis, the CoLaus study was analysed as a replication study to balance discovery and replication sets. SNP with low MAF (< 5%) were excluded prior to meta-analysis. Results for the discovery, replication and combined sets are presented. Locus in bold indicates a genome-wide significant interaction effect. Shaded are loci common with S9 Table (list of loci with suggestive difference in urate main effects between BMI stratified GWAMA) (XLS) [file pone.0119752.s012.xls]

## Sheet: S8Table
Men
Locus (a)	index_SNP	A1	A2	chr	pos (b36)	N	npops	b	s.e.	freq (A1)	Overall P	I2	pHet	NsuggestivSNPs	NHGRI catalogue
DPP10-DDX18	rs12623360	C	T	2	116545871	15007	16	0.0247648	0.00545834	0.0680403	5.70431e-06	0.549	0.004	1 SNP	none
RFTN1	rs493733	G	T	3	16392559	15007	16	0.0131449	0.00291396	0.45702	6.45198e-06	0	0.51	1 SNP
EPHA5-CENPC1	rs1155866	G	T	4	67416498	15007	16	-0.0135098	0.0028412	0.546486	1.98483e-06	0	0.75	16 SNPs	rs1155865,brain aging
PABPC4L-PCDH18	rs13116011	T	A	4	137564999	15007	16	0.0195766	0.0039778	0.84168	8.58984e-07	0	0.71	3 SNPs	none
MAP3K1	rs1017226	C	T	5	56189149	11842	12	0.0303418	0.0066602	0.0652045	5.22131e-06	0	0.64	9 SNPs	rs16886165 breast cancer;rs889312 breast cancer
ERAP1-ERAP2	rs2911132	G	A	5	96212744	15007	16	-0.0139581	0.00294065	0.616265	2.06839e-06	0	0.96	27 SNPs	rs17482078 Behcet's disease,rs30187 and rs27434 Ankylosing spondylitis,rs2549794 Crohn's disease,rs1363907 Inflammatory bowel disease
CSMD3-TRPS1	rs16886173	G	T	8	115689636	14551	15	0.028951	0.00584917	0.0731274	7.43723e-07	0.154	0.28	15 SNPs	none
FAM188A-PTER	rs2069036	C	T	10	16156753	15007	16	0.015773	0.00338505	0.751355	3.16811e-06	0.38	0.062	22 SNPs	none
MYO16	rs1998877	C	T	13	108125166	14275	15	-0.0311771	0.0070414	0.939125	9.52463e-06	0.436	0.04	1 SNP	rs7984522,blood pressure,
Women
Locus (a)	index_SNP	A1	A2	chr	pos (b36)	N	npops	b	s.e.	freq (A1)	Overall P	I2	pHet	NsuggestivSNPs	NHGRI catalogue
5' LOC284661	rs2130620	C	T	1	4371744	16658	16	-0.0146256	0.00330544	0.106091	9.65657e-06	0	0.9593	1	rs239339 Obesity-related traits
LPHN2	rs709692	T	A	1	82043282	16943	17	-0.0109406	0.00247525	0.257152	9.87047e-06	0.177	0.2461	1	rs11163372 Temperament
OLFM3-COL11A1	rs11164530	C	G	1	102732255	16943	17	-0.0143699	0.00303913	0.850294	2.26416e-06	0	0.8711	1	none
ERO1LB-EDARADD	rs12134040	G	A	1	234557301	16943	17	0.00955155	0.00210794	0.43919	5.86449e-06	0	0.7727	5	none
CXCL5-CXCL3	rs11729931	C	T	4	75092499	16943	17	-0.0148499	0.00317766	0.847822	2.96542e-06	0.142	0.2879	2	rs2472649 Inflammatory bowel disease,rs16850360 Metabolite level (Albumin)
ANKH	rs706293	G	A	5	14817934	16943	17	-0.0110639	0.0023365	0.631342	2.18805e-06	0	0.5126	1	none
ODZ4-PRCP	rs1917861	G	A	11	80067347	16943	17	0.0109296	0.00224333	0.670632	1.10446e-06	0	0.8068	13	none
RNF6	rs509915	C	A	13	25657884	16186	15	-0.0216588	0.00464018	0.0747034	3.04637e-06	0	0.6129	1	rs17511627 Alzheimer's disease
DACH1-c13orf37	rs340533	C	T	13	71717850	16604	16	0.0165878	0.0037517	0.91527	9.80589e-06	0.074	0.3693	1	rs4083578 Cognitive performance
TRIM9	rs1556929	C	G	14	50565448	16658	16	-0.0146842	0.00331252	0.126127	9.29597e-06	0.235	0.1876	1	none
RBFOX3	rs898534	G	A	17	74785108	16471	16	-0.0167589	0.00354651	0.883262	2.29581e-06	0.207	0.218	2	none
Combined-gender
Locus (a)	index_SNP	A1	A2	chr	pos (b36)	N	npops	b	s.e.	freq (A1)	Overall P	I2	pHet	NsuggestivSNPs	NHGRI catalogue
ERO1LB-EDARADD	rs10802528	G	T	1	234573438	28610	16	0.00958534	0.00178426	0.546278	7.78005e-08	0	0.7644	20	none
AFF3	rs13431191	C	T	2	99703684	28601	16	-0.00863731	0.00177374	0.501766	1.11859e-06	0.437	0.0318	30	none
c5orf46-SPINK5	rs1432975	T	A	5	147270801	21064	9	0.0162238	0.00365329	0.220297	8.9601e-06	0	0.6349	1	none
NPAS3	rs12588709	C	T	14	33157613	25276	12	-0.0228559	0.00475352	0.0555579	1.52286e-06	0	0.7753	1	none
RBFOX3	rs898534	G	A	17	74785108	27682	15	-0.0160367	0.00299993	0.883611	9.00745e-08	0	0.464	5	none
LPIN2	rs8091401	C	G	18	2907798	4309	4	-0.0558567	0.0124656	0.054198	7.43378e-06	0	0.5241	1	rs10460009 Type2D
sensitivity analysis:lambda<1.05 only
Combined-gender
Locus (a)	index_SNP	A1	A2	chr	pos (b36)	N	npops	b	s.e.	freq (A1)	Overall P	I2	pHet	NsuggestivSNPs	NHGRI catalogue
TTC34	rs4648499	C	A	1	2689509	18471	8	-0.0113834	0.00243432	0.764766	2.92227e-06	0.325	0.1683	3 SNPs	rs4648356 multiple sclerosis
ERO1LB-EDARADD	rs7552075	G	A	1	234541515	18471	8	0.00971477	0.0021075	0.488649	4.03394e-06	0	0.4538	8 SNPs	none
AFF3	rs6761895	C	G	2	99673503	18471	8	0.0101365	0.00210342	0.40641	1.4424e-06	0.08	0.3681	26 SNPs	none
REPLICATION
Combined-gender
Locus (a)	index_SNP	A1	A2	chr	pos (b36)	N	npops	b	s.e.	freq (A1)	Overall P	I2	pHet	NsuggestivSNPs	NHGRI catalogue
5' of GRIK3	rs494157	G	A	1	37285582	12786	5	0.0147293	0.0030936	0.477777	1.92408e-06	0	0.65		none
GPR155-WIPF1	rs2358639	C	T	2	175081203	12788	5	-0.0139068	0.00301239	0.543054	3.90211e-06	0	0.77	3 SNPs	none
SLMAP-FLNB	rs1718471	G	T	3	57930853	13958	6	0.0147975	0.00325942	0.702801	5.62731e-06	0.234	0.26	2 SNPs	none
FHIT	rs1447981	C	T	3	60477681	13958	6	-0.0141686	0.00317603	0.365803	8.15428e-06	0	0.92		rs80171647 response to amphetamines
ADAMTS6	rs6867518	C	T	5	64715039	13959	6	0.0205727	0.00461064	0.108586	8.11929e-06	0	0.83		none
LINGO2-ACO1	rs10970923	C	T	9	32321414	12790	5	-0.0227985	0.00498822	0.896981	4.86633e-06	0	0.42		none
CCDC83-PICALM	rs7107455	G	A	11	85320092	12790	5	-0.0186231	0.00418264	0.169161	8.48899e-06	0	0.56		rs17817600 Alzheimer's disease
PKNOX2	rs3740892	G	A	11	124760925	13957	6	-0.016503	0.00339372	0.279038	1.15732e-06	0	0.57		rs12273350 Creutzfeldt-Jakob disease,rs1783925 formal thought disorder in Schizophrenia,rs11220082 schizophrenia
DYNC1H1-HSPCA	rs7143209	C	T	14	101608061	12788	5	0.0254525	0.00563666	0.921697	6.316e-06	0	0.73	3 SNPs	none
MAP2K6-KCNJ16	rs7350969	G	A	17	65444959	13958	6	-0.0144152	0.00307873	0.620214	2.8382e-06	0.246	0.25	4 SNPs	none
RAC2-CYTH4	rs6000645	G	A	22	35994156	13957	6	-0.0142916	0.00314792	0.452368	5.62516e-06	0	0.58		rs13053175 longevity,rs229541 Type1D
Look_up Discovery Top SNP
ERO1LB-EDARADD	rs10802528	G	T	1	234573438	13959	6	0.00294609	0.0030718	0.554122	0.33752	0	0.76
AFF3	rs13431191	C	T	2	99703684	13959	6	-0.000877096	0.00300689	0.499939	0.77052	0	0.94
c5orf46-SPINK5	rs1432975	T	A	5	147270801	9822	3	-0.00509363	0.00611757	0.247961	0.405058	0.526	0.12
NPAS3	rs12588709	C	T	14	33157613	9822	3	-0.00217483	0.00959358	0.0548462	0.82066	0	0.37
RBFOX3	rs898534	G	A	17	74785108	13959	6	-0.00939303	0.00484143	0.879244	0.0523632	0	0.6
LPIN2	rs8091401	C	G	18	2907798	7673	3	0.00769238	0.00901797	0.054884	0.393656	0	0.94
COMBINED_DISCOVERY+REPLICATION
Combined-gender
Locus (a)	index_SNP	A1	A2	chr	pos (b36)	N	npops	b	s.e.	freq (A1)	Overall P	I2	pHet	NsuggestivSNPs	NHGRI catalogue
TNFRSF1B	rs5746061	G	A	1	12189178	31081	17	0.0109947	0.00247605	0.232273	8.97879e-06	0	0.46	1	none
ERO1LB-EDARADD	rs12135191	C	T	1	234537357	42569	22	-0.00812107	0.00153646	0.520788	1.25302e-07	0	0.78	19	none
GPR155-WIPF1	rs12693043	C	T	2	175085811	42558	22	-0.00801611	0.00150703	0.556413	1.04264e-07	0.411	0.02	3	none
GABRR1-GABRR2	rs282124	C	T	6	90016919	42568	22	-0.00912255	0.00206406	0.827594	9.88293e-06	0	0.58	1	none
LOC158376-OR2S2	rs7033996	C	T	9	35917977	42569	22	-0.0119874	0.00253849	0.106566	2.33249e-06	0	0.66	7	none
RBFOX3	rs898534	G	A	17	74785108	41641	21	-0.0141935	0.00255006	0.882147	2.60718e-08	0	0.53	5	none
ZNF599-LOC400685	rs11084786	G	A	19	39974021	42569	22	0.00752863	0.00153333	0.43447	9.10877e-07	0.35	0.05	3	none
(a) Ref Seq genes in the interval defined by variants in LD r2 >= 0.8 with index SNP; when several genes (or part of genes) are present in the interval there are listed separated by a semi-colon. If the LD block is intergenic then flanking genes are listed separated by "-". Regional LD plot as defined by SNAP (http://www.broadinstitute.org/mpg/snap/) using 1000G pilot 1 dataset in populations of …
