# Supplementary material for: Modulation of Genetic Associations with Serum Urate Levels by Body-Mass-Index in Humans
Source: PLoS One. 2015 Mar 26;10(3):e0119752. doi: 10.1371/journal.pone.0119752 (PMC4374966; doi:10.1371/journal.pone.0119752)
Supplement: S9 Table — Shaded are loci displaying suggestive association in linear interaction model(listed in S8 Table). (XLS) [file pone.0119752.s013.xls]

## Sheet: S9Table
	Locus	index_SNP	chr	pos (b36)	A1	blean	selean	freq (A1)	bob	seob	freq (A1)	Pdiff	NsuggestivSNPs
LEAN-OBESE	MEN
	5' of CDA	rs2072671	1	20788288	C	-0.0858324	0.0228006	0.369612	0.0679322	0.0264959	0.369352	9.83581e-06	1
	TTC7A	rs7424890	2	47048699	C	-0.212551	0.0466566	0.941613	0.110792	0.0556201	0.942412	7.60566e-06	1
	ERLIN1	rs7915944	10	101932243	C	-0.153786	0.0476321	0.0759576	0.197627	0.05599	0.072902	1.5532e-06	1
	MRPS31P5-THSD1	rs9536007	13	51786212	G	-0.191027	0.0556109	0.954948	0.184295	0.0635851	0.95467	7.99557e-06	1
	LASS3	rs4965660	15	98817173	G	0.0885558	0.0224599	0.398776	-0.0740426	0.0269336	0.39782	3.17059e-06	2
	WOMEN
	5' LOC284661	rs2130620	1	4371744	C	0.103232	0.0250888	0.104972	-0.123809	0.0374824	0.108853	4.25605e-07	14
	LPHN2	rs754053	1	82072147	C	-0.0437713	0.019793	0.72658	0.114325	0.0292424	0.726872	6.85512e-06	1
	FHIT	rs17493	3	59833905	G	0.0563466	0.0197226	0.800395	-0.117294	0.030344	0.79231	1.43524e-06	4
	5' of CTXN3	rs10428570	5	127002748	G	0.0546185	0.0209447	0.836848	-0.124176	0.0328393	0.844655	4.00147e-06	10
	CDCA7L-RAPGEF5*	rs7783529	7	21993737	C	0.0194499	0.0168873	0.636982	-0.121218	0.0255366	0.628316	3.91232e-06	1
	SMARCA2	rs7021747	9	2051795	C	-0.0735442	0.0273647	0.109693	0.149129	0.0407539	0.108704	5.18238e-06	3
	RBFOX3*	rs898534	17	74785108	G	0.0488177	0.0261036	0.879823	-0.186002	0.0390275	0.885071	5.04814e-07	2
	Combined-gender
	EROL1LB-EDARADD	rs12404278	1	234577618	C	-0.071348	0.0206901	0.871714	0.0980357	0.0264557	0.869267	3.08099e-07	14
	3' of NAF1	rs2320333	4	164248697	T	-0.0326311	0.0184249	0.809322	0.103293	0.0243027	0.819806	6.10525e-06	1
	3' of CTNND2	rs852560	5	10990683	G	-0.0622528	0.0228751	0.102788	0.0982732	0.0280082	0.11073	6.61454e-06	1
	GLRX-C5orf27	rs3797205	5	95195410	C	0.0575263	0.0300024	0.0554431	-0.167583	0.0390188	0.0586839	3.46211e-06	3
	MUC22	rs11756038	6	31105313	G	0.0473463	0.0204078	0.13517	-0.0981426	0.0263798	0.130329	9.55794e-06	1
	MIR548H3	rs12173313	6	97867470	C	0.135662	0.0540053	0.975235	-0.252302	0.0705366	0.974954	9.34509e-06	1
	5' of SLC26A3	rs6952000	7	107243911	C	0.0675418	0.0203275	0.153878	-0.0913115	0.0259874	0.157278	1.02698e-06	2
	SMARCA2	rs7021747	9	2051795	C	-0.0742848	0.0240168	0.1092	0.0953329	0.0305475	0.10822	9.41904e-06	1
	TSC1	rs2250057	9	134765024	C	0.0552829	0.0143098	0.361741	-0.0472759	0.0184692	0.371279	8.39815e-06	1
	ZNF408-F2	rs11038977	11	46690960	C	0.0373881	0.020276	0.867003	-0.112745	0.026381	0.869913	4.67029e-06	9
	5' of USP10	rs12596908	16	83374283	C	0.0588926	0.0156703	0.595852	-0.0640524	0.0201202	0.593205	9.95275e-07	2
	RBFOX3*	rs4789996	17	74794825	G	-0.0850903	0.0294956	0.0656701	0.156484	0.0383979	0.0602385	4.12341e-07	4
	PTPRT	rs7263077	20	40667992	G	-0.0151946	0.0191005	0.167409	0.118363	0.0238943	0.175803	9.36565e-06	1
LEAN-OVERWEIGHT	MEN
	ZNF326-BARHL2	rs7522830	1	90680464	C	0.203694	0.0617943	0.0335145	-0.172646	0.048811	0.0306303	1.35787e-06	4
	LRP1B	rs10166268	2	141904010	T	0.0706999	0.0216147	0.475867	-0.0665994	0.0168211	0.472537	4.03494e-07	19
	RBMS1-TANK	rs1829975	2	161493415	C	0.140741	0.0340859	0.842449	-0.0916693	0.0271766	0.845344	7.07076e-08	2
	3' SYNE1	rs2813550	6	152483280	C	0.0932851	0.0257141	0.23784	-0.0562994	0.0201026	0.241	3.60989e-06	4
	MED30-EXT1*	rs3134395	8	118795341	G	-0.0773812	0.0220767	0.393908	0.0549429	0.0170108	0.395846	1.59304e-06	6
	RANBP6-IL33	rs10975424	9	6067716	C	-0.0974142	0.0331075	0.124972	0.098604	0.0259556	0.119846	2.47678e-06	3
	NOX4	rs17193643	11	88736637	C	0.0819135	0.0384831	0.0901439	-0.131221	0.0295189	0.0922451	8.91681e-06	1
	GPRC5D	rs3741822	12	12994533	G	-0.109811	0.0437088	0.938165	0.140297	0.0333507	0.934811	4.26217e-06	3
	5' of AKTIP	rs9937403	16	52107229	C	0.0666083	0.0230999	0.468518	-0.0659106	0.0174472	0.465542	3.71037e-06	1
	3' of EDN3	rs197815	20	57372722	C	-0.237312	0.0627168	0.0578764	0.132811	0.0460783	0.0557003	1.5351e-06	1
	WOMEN
	5' BARHL2	rs10801827	1	90996832	G	-0.0450428	0.0169557	0.695689	0.0907529	0.0207633	0.689202	3.33705e-07	10
	ACVR1C	rs12993800	2	158097025	C	-0.0572608	0.0234875	0.850052	0.111958	0.0295075	0.851911	6.18308e-06	1
	TMTC1	rs2216979	12	29747681	C	0.0694623	0.0170732	0.435977	-0.0575523	0.0211555	0.430141	2.51657e-06	3
	ARF3	rs833831	12	47619515	G	0.0854667	0.0231794	0.13758	-0.0852862	0.0289562	0.140458	3.52357e-06	1
	5' of TBX3	rs11067278	12	113668436	C	0.0440481	0.0169541	0.354652	-0.108107	0.0206812	0.357462	9.92673e-09	2
	TMPRSS15-NCAM2	rs2825937	21	20298584	G	0.0875906	0.0209814	0.816785	-0.0727318	0.0264422	0.820051	1.71288e-06	1
	Combined-gender
	DNAJB9-IMMP2L	rs2102410	7	109907197	G	0.064864	0.0141203	0.533967	-0.0227366	0.0135865	0.533917	5.65145e-06	2
	RDX	rs898847	11	109569674	C	-0.0552054	0.015853	0.732968	0.0402794	0.014997	0.739072	8.89102e-06	1
	ARF3	rs833831	12	47619515	G	0.0468776	0.0203992	0.141468	-0.0847628	0.0193091	0.144152	1.9511e-06	1
	TMCO5A-SPRED1	rs8027757	15	36191717	C	0.0835168	0.0216038	0.887836	-0.0512197	0.0204236	0.884931	4.19431e-06	3
	MGC45922	rs3212846	19	56013069	C	-0.0825303	0.0237449	0.901237	0.0616365	0.0224353	0.900591	7.43719e-06	2
	CHODL-LINC00320	rs2826223	21	20684789	C	-0.0339521	0.0158655	0.321434	0.0641793	0.0154498	0.315295	6.81932e-06	1
OVERWEIGHT-OBESE	MEN
	DMBX1-MKNK1_AS1*	rs17102247	1	46762059	C	-0.040838	0.0402136	0.0470694	0.293554	0.061671	0.0496601	4.99629e-06	2
	FIGN-GBR14	rs979223	2	164803267	C	-0.0589796	0.0183813	0.716776	0.102	0.0282751	0.725439	1.60648e-06	26
	5' of KSR2	rs4259907	12	116903770	C	0.0523129	0.0175466	0.537206	-0.102229	0.0262107	0.538373	8.44832e-07	1
	TMEM132D	rs10773613	12	128266650	G	-0.0305436	0.016742	0.546092	0.105824	0.0253522	0.552458	6.44035e-06	2
	ABCC4-CLDN10	rs2993561	13	94842532	G	0.0438679	0.0173238	0.54555	-0.0943626	0.0258886	0.553919	8.1848e-06	1
	WOMEN
	BMP10-GKN2	rs12473663	2	68993068	C	-0.0858736	0.0275097	0.636447	0.105963	0.0331311	0.634335	7.11548e-06	1
	GBE1-CADM2	rs13096761	3	82191107	C	0.249939	0.0860056	0.97816	-0.346675	0.100344	0.976348	5.35199e-06	1
	5' HAVCR1	rs2116787	5	156432559	G	-0.0620988	0.0275802	0.153005	0.136353	0.0331077	0.156126	3.4483e-06	2
	5' of CDCA7L*	rs7783529	7	21993737	C	0.0269695	0.0208164	0.631869	-0.121218	0.0255366	0.628316	5.79976e-06	2
	FRMD3	rs11140085	9	85234640	C	-0.158184	0.0348729	0.913304	0.0830482	0.0412949	0.90922	6.83491e-06	1
	TMTC1	rs2219765	12	29734089	G	0.0568986	0.0209504	0.328888	-0.0967764	0.0253216	0.323257	2.43928e-06	1
	SEZ6L	rs1207401	22	24965548	G	0.0740959	0.0219322	0.712975	-0.0774908	0.0263377	0.712942	8.27187e-06	3
	Combined-gender
	GKN2-GKN1	rs4563257	2	69036657	C	0.0745057	0.0227978	0.098034	-0.103516	0.030786	0.0968067	2.41439e-06	3
	RBMS3-TGFBR2	rs9842740	3	30348871	G	-0.0187969	0.0149967	0.368535	0.0948732	0.0200988	0.371793	4.23631e-06	10
	LINC1098-LINC00290	rs10032548	4	180826223	G	-0.0536532	0.0268711	0.0988229	0.170421	0.0365469	0.101325	5.38841e-07	1
	IMPG1-IRAK1BP1	rs11752547	6	77557932	C	0.0811978	0.032177	0.0531487	-0.157052	0.0422962	0.0573164	5.38228e-06	1
	PARK2	rs952388	6	162636531	G	0.0412884	0.014659	0.588082	-0.0678731	0.0196344	0.587211	6.16892e-06	1
	DMRTA1-ELAVL2	rs10122484	9	23421323	G	-0.0564688	0.0163338	0.589058	0.065855	0.0223003	0.592835	7.12496e-06	3
	CLPB	rs526344	11	71681415	C	-0.0346084	0.01443	0.449708	0.0755209	0.0191083	0.454877	3.05442e-06	3
