# Supplementary material for: Modulation of Genetic Associations with Serum Urate Levels by Body-Mass-Index in Humans
Source: PLoS One. 2015 Mar 26;10(3):e0119752. doi: 10.1371/journal.pone.0119752 (PMC4374966; doi:10.1371/journal.pone.0119752)
Supplement: S10 Table — (XLS) [file pone.0119752.s014.xls]

## Sheet: S10Table
KEGG pathway		lean_combined-gender				lean_women				lean_men				overweight_combined-gender				overweight_women				overweight_men				obese_combined-gender				obese_women				obese_men
PathID	Description	Threshold	RealCount	Pathway_Pval	rank	Threshold	RealCount	Pathway_Pval	rank	Threshold	RealCount	Pathway_Pval	rank	Threshold	RealCount	Pathway_Pval	rank	Threshold	RealCount	Pathway_Pval	rank	Threshold	RealCount	Pathway_Pval	rank	Threshold	RealCount	Pathway_Pval	rank	Threshold	RealCount	Pathway_Pval	rank	Threshold	RealCount	Pathway_Pval	rank
hsa00510	N-Glycan biosynthesis	291	461	0.0039	1	252	450	0.0006	1	251	226	0.0952	21	268	221	0.1543	68	259	199	0.2095	69	250	181	0.2718	103	250	85	0.9194	217	237	54	0.988	223	242	43	0.9988	228
hsa00533	Glycosaminoglycan biosynthesis - keratan sulfate	91	196	0.0042	2	80	84	0.0407	6	81	124	0.0054	1	85	36	0.3983	138	85	18	0.7287	156	82	58	0.1385	60	79	11	0.8453	203	77	15	0.7562	176	80	45	0.2455	86
hsa04950	Maturity onset diabetes of the young	65	82	0.0218	3	56	87	0.0078	4	58	21	0.4717	106	60	60	0.0466	30	58	33	0.2388	81	57	79	0.0127	9	57	75	0.013	12	54	35	0.181	36	55	40	0.1384	51
hsa00603	Glycosphingolipid biosynthesis - globo series	105	132	0.0279	4	91	32	0.4806	97	93	49	0.2724	64	97	122	0.0224	16	94	63	0.1751	53	91	136	0.0095	6	89	14	0.8451	202	86	34	0.4696	96	92	5	0.9804	225
hsa00514	Other types of O-glycan biosynthesis	846	894	0.0325	5	250	61	0.9691	206	265	121	0.684	156	280	229	0.1377	64	267	123	0.6933	153	265	359	0.0073	5	262	338	0.0109	11	242	71	0.9502	214	257	366	0.0043	11
hsa00830	Retinol metabolism	815	851	0.0392	6	208	143	0.2588	41	223	120	0.4593	102	236	61	0.9451	219	221	58	0.933	205	223	171	0.168	71	219	307	0.0091	10	201	91	0.6562	152	218	330	0.0042	10
hsa01100	Metabolic pathways	3468	3505	0.0434	7	2657	2585	0.0847	12	2708	2540	0.1923	47	2911	2362	0.8037	198	2822	2256	0.8456	180	2726	2300	0.635	164	2689	2789	0.0193	13	2606	2130	0.7673	178	2676	2820	0.0119	15
hsa00500	Starch and sucrose metabolism	847	860	0.0458	8	248	158	0.3807	68	263	142	0.5523	125	275	107	0.8528	205	262	90	0.9144	199	265	230	0.1024	47	257	427	0.0014	2	240	149	0.4223	83	253	373	0.0026	8
hsa03410	Base excision repair	80	81	0.0462	9	68	31	0.473	95	71	55	0.1307	30	75	94	0.0116	10	73	26	0.6373	145	69	99	0.006	4	69	42	0.2748	84	66	17	0.8051	191	69	27	0.577	162
hsa00860	Porphyrin and chlorophyll metabolism	786	794	0.0466	10	185	80	0.6068	124	197	104	0.4197	91	210	27	0.9923	225	196	21	0.9959	221	197	147	0.1695	72	197	326	0.0031	3	179	55	0.8487	195	191	359	0.0016	3
hsa00053	Ascorbate and aldarate metabolism	770	771	0.0495	11	166	15	0.9904	223	180	84	0.4703	105	190	30	0.961	221	178	6	0.9994	227	182	157	0.0866	38	180	295	0.0052	6	160	31	0.9314	209	173	325	0.0019	6
hsa00601	Glycosphingolipid biosynthesis - lacto and neolacto series	128	128	0.0497	12	114	26	0.8183	166	112	14	0.9558	220	118	159	0.011	9	115	100	0.0886	32	113	156	0.0112	8	111	30	0.7767	188	109	35	0.6825	158	111	52	0.4381	131
hsa04512	ECM-receptor interaction	656	654	0.0508	13	548	409	0.3689	65	559	380	0.5413	121	608	482	0.2816	99	584	478	0.2436	83	567	549	0.0667	30	558	325	0.7954	195	536	431	0.273	57	556	461	0.2181	79
hsa00040	Pentose and glucuronate interconversions	780	775	0.0516	14	176	28	0.9706	209	192	110	0.3377	76	204	40	0.9482	220	189	7	0.9996	228	192	187	0.0561	25	193	305	0.0041	4	173	32	0.9578	217	187	343	0.0017	4
hsa00140	Steroid hormone biosynthesis	820	812	0.0528	15	220	71	0.8712	186	233	183	0.157	40	248	43	0.9929	226	234	31	0.9974	224	231	157	0.2629	99	231	341	0.0047	5	211	87	0.767	177	225	361	0.0028	9
hsa00983	Drug metabolism - other enzymes	825	816	0.0541	16	232	81	0.8425	172	244	113	0.6386	145	262	88	0.8793	213	246	32	0.9986	226	247	205	0.1233	52	242	340	0.0086	9	227	73	0.8975	203	239	346	0.0049	12
hsa05223	Non-small cell lung cancer	488	481	0.0549	17	413	276	0.4418	85	425	309	0.3091	73	464	466	0.0484	31	435	252	0.6582	149	426	474	0.0219	13	429	261	0.5607	139	404	245	0.5926	133	416	355	0.1542	56
hsa00982	Drug metabolism - cytochrome P450	822	798	0.0586	18	216	72	0.8493	175	229	162	0.2231	54	244	35	0.9965	229	231	63	0.934	206	227	187	0.1334	57	229	332	0.0061	8	207	71	0.8656	198	225	392	0.0014	2
hsa00980	Metabolism of xenobiotics by cytochrome P450	817	783	0.0615	19	208	42	0.9723	211	223	165	0.1815	45	235	34	0.995	228	222	62	0.9157	201	221	167	0.1834	79	223	325	0.0056	7	200	78	0.7896	188	218	365	0.0018	5
hsa00310	Lysine degradation	114	108	0.0663	20	100	42	0.6614	135	101	106	0.0376	4	108	158	0.0022	1	104	96	0.0787	28	102	158	0.0028	2	101	23	0.9454	222	99	36	0.755	174	101	80	0.1456	54
hsa04614	Renin-angiotensin system	62	55	0.0681	21	55	103	0.0008	2	53	15	0.6026	136	57	53	0.0648	43	55	4	0.9377	208	54	53	0.0502	22	54	23	0.3905	107	52	16	0.5609	127	53	19	0.485	144
hsa00232	Caffeine metabolism	22	18	0.0712	22	21	2	0.4966	100	23	13	0.1297	28	24	18	0.0885	49	23	1	0.629	144	23	14	0.1195	50	21	5	0.3345	98	20	16	0.0813	16	22	1	0.6196	174
hsa04710	Circadian rhythm - mammal	206	185	0.0726	23	180	205	0.0256	5	184	60	0.8018	183	196	98	0.4907	151	184	164	0.0911	33	179	105	0.3833	125	182	87	0.5175	130	171	43	0.9183	205	177	116	0.274	94
hsa00790	Folate biosynthesis	39	33	0.0768	24	34	22	0.1301	21	33	21	0.1501	36	35	12	0.3717	129	35	19	0.194	62	34	1	0.8762	211	33	14	0.2893	85	31	9	0.4319	89	33	15	0.2564	91
hsa05222	Small cell lung cancer	609	560	0.0814	25	510	360	0.3928	73	516	379	0.3512	79	567	488	0.1441	66	535	370	0.4596	126	517	574	0.0193	12	513	327	0.6143	148	487	423	0.1548	28	508	362	0.4523	134
hsa05143	African trypanosomiasis	296	255	0.0819	26	248	136	0.47	93	248	210	0.1194	26	275	340	0.0138	12	259	174	0.2875	90	253	204	0.1465	62	250	107	0.7113	169	239	82	0.8699	199	242	75	0.9179	211
hsa00511	Other glycan degradation	42	34	0.0859	27	36	1	0.9559	203	37	33	0.0716	14	40	3	0.8999	215	39	5	0.8194	172	37	18	0.2794	105	37	20	0.2297	67	36	13	0.4295	87	37	7	0.6949	183
hsa04360	Axon guidance	1135	1047	0.0949	28	959	847	0.1839	26	984	846	0.2139	50	1062	514	0.9944	227	1035	549	0.9743	218	997	454	0.9953	226	974	790	0.3497	99	940	799	0.2588	53	965	905	0.1102	45
hsa00620	Pyruvate metabolism	160	129	0.1095	29	139	86	0.286	49	138	89	0.2772	66	150	67	0.5906	167	146	79	0.4242	115	138	65	0.5568	154	137	101	0.1858	60	135	63	0.5579	123	141	113	0.1242	48
hsa05320	Autoimmune thyroid disease	169	136	0.1124	30	141	97	0.2045	30	141	138	0.0531	8	151	106	0.1985	84	142	134	0.0705	23	142	79	0.3596	122	138	31	0.9193	216	135	48	0.7431	172	136	54	0.6711	181
hsa05146	Amoebiasis	632	554	0.114	31	537	402	0.3568	60	548	386	0.4628	104	596	607	0.0421	26	569	484	0.1782	54	552	465	0.195	82	545	324	0.7554	181	524	423	0.2505	50	542	336	0.7144	184
hsa00750	Vitamin B6 metabolism	35	21	0.1317	32	32	0	0.8892	189	32	33	0.0418	6	33	1	0.8121	199	33	6	0.5017	134	31	6	0.4783	142	31	0	0.894	211	31	4	0.5879	132	31	7	0.4424	132
hsa04330	Notch signaling pathway	192	149	0.1329	33	167	73	0.6251	130	169	133	0.1609	41	181	174	0.0602	38	177	134	0.1748	52	170	127	0.1791	77	166	129	0.169	54	164	146	0.0877	18	168	155	0.0766	35
hsa05214	Glioma	359	295	0.1362	34	301	234	0.2309	35	309	195	0.4943	111	330	427	0.0047	3	312	207	0.4553	124	309	368	0.0101	7	309	175	0.6186	150	297	174	0.5926	134	304	216	0.355	117
hsa03015	mRNA surveillance pathway	268	216	0.144	35	230	192	0.1436	22	239	124	0.6396	146	251	146	0.5379	159	246	321	0.0075	6	234	171	0.2682	102	234	123	0.651	159	227	117	0.6664	154	232	218	0.0751	34
hsa05212	Pancreatic cancer	300	240	0.164	36	255	139	0.6773	138	264	167	0.4808	108	275	190	0.3844	133	265	69	0.9961	222	259	300	0.0131	10	258	206	0.2059	63	248	153	0.5466	119	258	215	0.1671	59
hsa04115	p53 signaling pathway	148	114	0.1726	37	124	92	0.215	31	125	68	0.5486	124	135	135	0.0494	32	130	121	0.0798	29	126	103	0.156	67	124	53	0.7726	186	120	134	0.0231	4	123	74	0.4612	140
hsa05145	Toxoplasmosis	462	379	0.1743	38	375	235	0.5965	121	386	230	0.6786	150	412	358	0.1463	67	397	291	0.3782	109	385	328	0.1741	74	376	274	0.4016	110	364	216	0.7014	164	378	296	0.291	102
hsa05142	Chagas disease (American trypanosomiasis)	441	350	0.1768	39	384	161	0.9275	196	395	355	0.0979	22	418	317	0.2562	95	398	213	0.755	161	385	310	0.2107	85	384	255	0.4877	127	364	221	0.6374	143	379	226	0.6602	180
hsa04012	ErbB signaling pathway	788	628	0.1797	40	658	469	0.4642	91	675	558	0.2157	51	716	663	0.0968	52	684	398	0.8263	174	667	572	0.1826	78	667	523	0.2996	89	634	408	0.7117	166	653	478	0.4588	139
hsa05215	Prostate cancer	383	304	0.1842	41	311	217	0.3952	74	322	305	0.0743	15	342	413	0.0098	8	330	276	0.1801	57	320	333	0.0359	17	319	146	0.895	212	309	193	0.5595	126	316	231	0.352	116
hsa00350	Tyrosine metabolism	112	76	0.1906	42	104	40	0.5818	117	104	75	0.1666	42	108	27	0.8544	206	106	75	0.1997	64	102	35	0.6878	177	102	34	0.7071	168	99	44	0.5323	116	100	48	0.4666	141
hsa00562	Inositol phosphate metabolism	439	324	0.194	43	365	371	0.0436	7	376	259	0.3653	82	404	291	0.3034	107	390	259	0.4308	119	382	269	0.3292	116	375	234	0.4872	126	355	201	0.652	148	364	162	0.8941	207
hsa00430	Taurine and hypotaurine metabolism	30	15	0.1941	44	26	0	0.9143	193	27	2	0.7453	169	29	16	0.1742	77	28	14	0.1888	60	28	2	0.7573	188	28	17	0.1398	43	26	5	0.5054	105	27	0	0.9278	214
hsa00062	Fatty acid elongation in mitochondria	36	18	0.2032	45	32	1	0.8496	176	32	28	0.0716	13	33	52	0.0068	5	33	0	0.9281	204	32	49	0.0053	3	32	6	0.5534	137	30	0	0.9198	207	31	5	0.6162	172
hsa05219	Bladder cancer	167	115	0.2113	46	143	93	0.2805	47	150	27	0.9718	224	157	121	0.1669	74	150	87	0.3897	111	148	43	0.8661	208	147	60	0.6808	162	141	54	0.7274	169	147	107	0.1993	69
hsa00512	Mucin type O-Glycan biosynthesis	406	282	0.2332	47	343	186	0.597	122	353	382	0.0301	3	379	158	0.8546	208	371	157	0.8322	177	355	144	0.869	209	344	197	0.5741	141	334	161	0.7427	171	342	244	0.3069	107
hsa04640	Hematopoietic cell lineage	245	176	0.2356	48	209	123	0.4678	92	210	82	0.8735	202	225	119	0.6484	170	219	63	0.9722	216	211	212	0.0483	20	210	95	0.779	190	200	115	0.5519	122	205	119	0.5423	157
hsa04150	mTOR signaling pathway	240	166	0.2399	49	213	204	0.0607	9	219	80	0.8398	195	233	123	0.5569	164	227	160	0.2436	84	217	143	0.3274	114	217	52	0.9756	228	207	125	0.4264	85	214	119	0.4959	148
hsa00472	D-Arginine and D-ornithine metabolism	5	0	0.2401	50	5	0	0.2422	37	5	0	0.2358	56	6	0	0.2588	96	5	0	0.2353	80	5	0	0.2428	94	5	0	0.2478	71	5	1	0.1541	27	5	0	0.2472	87
hsa04510	Focal adhesion	1188	988	0.2544	51	990	799	0.3911	71	1022	672	0.8478	196	1093	1148	0.0234	17	1062	953	0.1706	51	1022	988	0.0768	36	1006	671	0.8548	204	975	766	0.4769	97	1012	833	0.358	121
hsa05310	Asthma	49	23	0.2551	52	44	31	0.1285	20	43	30	0.1321	32	46	25	0.2319	92	45	23	0.2453	85	44	19	0.3162	112	43	7	0.7143	170	41	1	0.9584	218	43	2	0.9362	217
hsa04122	Sulfur relay system	16	7	0.256	53	14	10	0.1252	18	15	3	0.5198	116	15	4	0.4517	145	14	7	0.2483	87	14	11	0.1017	46	15	11	0.1063	28	14	7	0.2248	43	15	2	0.6101	171
hsa05410	Hypertrophic cardiomyopathy (HCM)	756	567	0.2612	54	627	423	0.545	109	642	412	0.68	152	702	439	0.6798	175	680	572	0.1818	58	650	451	0.5082	148	641	343	0.891	209	621	421	0.5489	120	643	310	0.9582	221
hsa05144	Malaria	119	75	0.2649	55	101	66	0.2742	46	107	80	0.1711	43	111	68	0.3452	124	108	54	0.4905	133	105	50	0.549	152	102	83	0.1411	44	99	38	0.7125	167	103	64	0.3243	110
hsa05140	Leishmaniasis	186	123	0.2741	56	158	94	0.4309	82	161	100	0.3986	88	173	80	0.6931	178	165	61	0.8532	182	163	37	0.9752	224	161	79	0.6154	149	152	63	0.778	181	159	58	0.8511	200
hsa04320	Dorso-ventral axis formation	205	129	0.2777	57	177	56	0.8432	173	181	121	0.2752	65	193	79	0.7239	184	186	145	0.1673	50	182	77	0.6798	175	176	124	0.2394	70	175	121	0.2493	49	174	92	0.5229	154
hsa00130	Ubiquinone and other terpenoid-quinone biosynthesis	12	4	0.2787	58	11	0	0.7329	148	10	12	0.0226	2	11	10	0.0521	35	11	2	0.4714	129	10	6	0.152	63	10	0	0.739	177	10	5	0.1957	40	10	0	0.7336	188
hsa04141	Protein processing in endoplasmic reticulum	591	446	0.2802	59	494	396	0.2599	42	503	389	0.3255	74	543	344	0.684	177	522	543	0.0349	13	500	259	0.9146	219	505	451	0.1261	38	484	493	0.0424	8	496	310	0.7286	186
hsa03030	DNA replication	105	63	0.2855	60	86	57	0.2232	32	86	68	0.1351	34	93	77	0.107	56	89	95	0.0334	12	86	72	0.1093	49	86	79	0.0704	24	82	21	0.854	196	85	66	0.1435	53
hsa00230	Purine metabolism	939	729	0.2875	61	799	654	0.2931	51	826	534	0.7522	171	894	644	0.5449	162	853	546	0.7927	168	826	636	0.4068	133	819	760	0.11	30	787	583	0.5203	108	813	713	0.181	64
hsa05218	Melanoma	356	248	0.2893	62	294	184	0.49	99	303	197	0.4402	96	324	269	0.1606	70	310	262	0.1461	43	305	208	0.3709	123	298	106	0.9589	224	288	144	0.78	182	299	193	0.4545	135
hsa04960	Aldosterone-regulated sodium reabsorption	258	163	0.2922	63	219	152	0.2717	45	227	117	0.558	126	239	294	0.0155	14	230	191	0.1334	41	226	265	0.0166	11	223	146	0.3208	96	214	119	0.5153	107	222	177	0.1685	60
hsa04920	Adipocytokine signaling pathway	253	166	0.3118	64	211	106	0.6775	139	219	103	0.7376	168	227	121	0.649	171	222	134	0.4787	130	215	104	0.7311	183	215	140	0.393	108	209	124	0.4952	104	214	121	0.5738	161
hsa04744	Phototransduction	75	37	0.3195	65	65	31	0.3714	66	65	13	0.8322	192	68	21	0.6829	176	68	100	0.0035	3	65	14	0.8182	199	64	31	0.4051	111	63	14	0.7935	190	65	53	0.1086	44
hsa03020	RNA polymerase	67	32	0.3209	66	56	32	0.2628	43	57	16	0.6484	148	63	31	0.3433	123	59	17	0.657	148	59	42	0.153	64	58	18	0.6077	147	55	19	0.5501	121	58	0	0.9991	229
hsa04916	Melanogenesis	517	362	0.3227	67	437	197	0.9331	197	456	346	0.2891	68	490	475	0.0621	40	466	310	0.5365	139	453	353	0.2835	106	451	308	0.4709	123	434	287	0.5288	112	441	307	0.4743	143
hsa04962	Vasopressin-regulated water reabsorption	229	135	0.3269	68	197	174	0.088	13	199	69	0.8196	188	212	73	0.834	201	203	232	0.0233	11	199	46	0.9562	222	196	226	0.0234	15	189	88	0.6206	140	194	164	0.1188	47
hsa00565	Ether lipid metabolism	173	99	0.3347	69	137	24	0.9756	212	143	65	0.6034	138	152	48	0.8545	207	145	89	0.3515	106	144	16	0.9964	227	143	114	0.1517	48	135	151	0.0261	5	142	62	0.6528	178
hsa00524	Butirosin and neomycin biosynthesis	47	14	0.3385	70	42	23	0.1631	25	43	18	0.2588	61	45	67	0.0144	13	43	20	0.233	79	41	32	0.0976	43	42	25	0.1516	47	39	12	0.3694	69	43	14	0.3402	113
hsa04144	Endocytosis	946	719	0.339	71	776	755	0.0676	10	802	591	0.5382	120	862	755	0.1922	82	827	546	0.7715	164	804	807	0.0475	19	799	679	0.2319	69	755	535	0.6821	157	789	791	0.048	25
hsa04964	Proximal tubule bicarbonate reclamation	68	31	0.3416	72	63	22	0.4477	88	61	56	0.0654	12	65	26	0.4318	142	63	23	0.469	127	62	23	0.4689	139	60	36	0.2263	65	58	14	0.6915	160	61	37	0.2068	72
hsa05016	Huntington's disease	565	388	0.3475	73	480	349	0.3831	69	486	385	0.2662	63	522	400	0.3306	118	507	233	0.953	213	489	294	0.7099	178	485	214	0.9652	226	462	296	0.6311	142	475	251	0.8852	205
hsa00910	Nitrogen metabolism	72	32	0.35	74	65	20	0.5573	113	65	39	0.2226	53	68	53	0.1229	61	67	58	0.0856	31	64	49	0.1292	54	63	41	0.2003	62	62	70	0.029	7	64	43	0.1782	62
hsa00670	One carbon pool by folate	116	55	0.3672	75	104	17	0.9074	192	103	46	0.4507	99	110	46	0.5083	156	107	26	0.8093	169	102	74	0.1541	65	100	41	0.5253	131	99	50	0.383	71	102	4	0.997	226
hsa00290	Valine, leucine and isoleucine biosynthesis	68	24	0.3699	76	58	8	0.7548	153	62	3	0.9203	212	66	25	0.3819	132	62	21	0.4407	121	60	5	0.8614	207	59	29	0.2716	81	56	20	0.414	80	59	59	0.049	26
hsa04971	Gastric acid secretion	615	420	0.3701	77	522	203	0.9826	218	525	537	0.0418	5	578	433	0.3213	113	547	427	0.2968	94	536	333	0.6276	162	529	446	0.1755	56	509	294	0.7552	175	511	338	0.6044	168
hsa04973	Carbohydrate digestion and absorption	188	106	0.3721	78	162	81	0.5263	108	162	54	0.8541	199	176	136	0.1632	72	168	116	0.2615	88	163	96	0.4033	132	158	125	0.1627	52	154	94	0.3919	73	159	91	0.4557	136
hsa00410	beta-Alanine metabolism	133	67	0.3721	79	125	47	0.5749	116	119	30	0.8499	197	129	83	0.2434	94	125	9	0.995	220	119	67	0.3516	120	119	48	0.5871	142	118	18	0.9531	216	120	25	0.8955	208
hsa05130	Pathogenic Escherichia coli infection	185	106	0.3821	80	163	84	0.4849	98	162	61	0.7824	177	177	190	0.0326	21	170	119	0.2461	86	166	156	0.0669	31	163	55	0.8384	201	159	39	0.9455	211	162	118	0.2098	73
hsa00280	Valine, leucine and isoleucine degradation	203	118	0.3847	81	182	63	0.854	178	183	74	0.7724	174	196	111	0.4712	148	189	76	0.7925	167	182	121	0.3031	108	177	104	0.4654	121	176	71	0.7886	185	178	208	0.0185	16
hsa00240	Pyrimidine metabolism	257	161	0.3865	82	226	153	0.3458	58	227	142	0.4543	100	243	172	0.3053	109	235	84	0.9484	210	226	158	0.3284	115	224	124	0.6197	151	214	93	0.861	197	222	72	0.9721	222
hsa05340	Primary immunodeficiency	70	30	0.3955	83	57	8	0.8988	190	58	37	0.2087	49	62	32	0.3491	126	58	20	0.5987	142	58	41	0.1649	70	56	31	0.3152	92	55	13	0.7744	180	56	20	0.578	163
hsa00340	Histidine metabolism	74	35	0.3957	84	68	27	0.5133	105	67	30	0.4569	101	71	30	0.5041	155	70	57	0.1082	39	68	16	0.8027	194	66	31	0.4267	116	65	9	0.9322	210	65	43	0.2148	78
hsa00190	Oxidative phosphorylation	182	111	0.3988	85	159	134	0.1284	19	161	60	0.8776	203	170	67	0.874	212	167	47	0.9733	217	159	103	0.3893	127	160	57	0.9039	213	154	124	0.1697	31	157	50	0.9557	220
hsa02010	ABC transporters	328	191	0.3992	86	279	212	0.201	29	281	237	0.1323	33	303	208	0.3268	117	287	205	0.3055	95	282	252	0.1003	44	278	174	0.4254	115	267	200	0.2351	44	273	207	0.238	84
hsa04612	Antigen processing and presentation	86	41	0.401	87	75	34	0.4538	89	76	66	0.0849	17	83	37	0.4722	149	80	51	0.2276	76	78	29	0.5952	156	75	30	0.5495	135	72	32	0.4872	100	76	40	0.3551	118
hsa00650	Butanoate metabolism	93	46	0.4037	88	82	23	0.7669	156	83	39	0.4741	107	89	54	0.2855	100	85	27	0.742	158	83	46	0.3499	119	82	67	0.1167	34	81	41	0.4116	77	81	41	0.4295	129
hsa04620	Toll-like receptor signaling pathway	206	128	0.4044	89	178	52	0.9678	205	183	150	0.1509	37	187	77	0.8675	211	184	69	0.9038	196	178	103	0.5337	151	178	82	0.7829	192	173	86	0.7006	163	179	107	0.4953	147
hsa00052	Galactose metabolism	112	54	0.4052	90	95	51	0.3853	70	97	84	0.0989	23	103	120	0.0218	15	100	40	0.6262	143	97	112	0.022	14	96	89	0.0705	25	93	19	0.9105	204	96	64	0.2418	85
hsa04666	Fc gamma R-mediated phagocytosis	651	441	0.4062	91	528	508	0.0704	11	545	316	0.7767	175	585	713	0.0058	4	560	499	0.1359	42	539	489	0.1198	51	539	319	0.7582	184	518	322	0.6973	162	536	500	0.0945	40
hsa05414	Dilated cardiomyopathy	819	567	0.4174	92	689	452	0.6252	131	699	451	0.7149	164	762	479	0.7238	183	736	611	0.2249	74	706	477	0.6056	158	697	443	0.7351	175	678	492	0.4603	95	697	372	0.93	215
hsa04070	Phosphatidylinositol signaling system	708	480	0.4196	93	606	494	0.2259	33	613	376	0.7248	166	665	600	0.1155	60	640	532	0.2227	73	619	478	0.3263	113	614	547	0.1288	40	589	407	0.5237	109	604	506	0.213	77
hsa00520	Amino sugar and nucleotide sugar metabolism	162	94	0.4216	94	151	78	0.4789	96	154	151	0.053	7	164	99	0.3625	128	161	63	0.7423	159	153	92	0.3579	121	150	56	0.778	189	147	65	0.6548	150	150	72	0.5881	165
hsa00785	Lipoic acid metabolism	7	0	0.4278	95	7	0	0.4298	81	7	0	0.4254	93	7	9	0.0265	20	7	10	0.0189	8	7	5	0.0794	37	7	3	0.1419	45	7	0	0.4304	88	7	2	0.1944	68
hsa04621	NOD-like receptor signaling pathway	153	83	0.4357	96	134	23	0.9854	220	138	84	0.3566	81	140	58	0.728	186	135	31	0.9631	214	133	55	0.7101	179	130	135	0.0418	20	127	75	0.4119	78	133	105	0.1562	57
hsa05211	Renal cell carcinoma	289	177	0.4425	97	251	243	0.0594	8	257	156	0.5302	118	273	283	0.0372	24	262	185	0.3536	107	258	237	0.0923	40	253	144	0.6253	154	247	135	0.6494	146	251	216	0.1392	52
hsa04310	Wnt signaling pathway	646	432	0.447	98	533	229	0.9859	221	545	324	0.8007	181	583	525	0.1272	62	557	416	0.4352	120	543	488	0.1337	58	542	445	0.2513	73	521	421	0.2789	58	535	437	0.2735	93
hsa04966	Collecting duct acid secretion	64	26	0.4496	99	58	7	0.9236	195	58	25	0.4358	94	60	25	0.501	153	58	24	0.4882	132	57	52	0.0702	32	57	22	0.5314	133	55	53	0.0553	13	57	19	0.6194	173
hsa00010	Glycolysis / Gluconeogenesis	135	70	0.4498	100	118	94	0.1512	23	121	84	0.2497	59	127	117	0.0761	47	125	73	0.4007	113	121	88	0.2204	88	121	116	0.0604	22	117	56	0.5832	131	120	88	0.2054	71
hsa00780	Biotin metabolism	43	6	0.4524	101	38	6	0.4445	87	40	27	0.104	25	41	0	0.8359	202	41	7	0.4542	123	39	0	0.8283	202	36	19	0.1602	51	36	5	0.4867	99	37	0	0.8233	199
hsa04974	Protein digestion and absorption	396	247	0.455	102	331	197	0.6183	126	342	266	0.2452	58	372	191	0.7993	196	355	240	0.4283	118	342	162	0.8696	210	341	185	0.7447	180	324	353	0.0221	3	338	265	0.2493	89
hsa00604	Glycosphingolipid biosynthesis - ganglio series	161	69	0.4577	103	142	72	0.368	63	142	105	0.1484	35	152	100	0.2197	89	146	47	0.6958	154	143	95	0.2065	84	141	104	0.1562	50	131	76	0.3202	63	140	76	0.3513	115
hsa05200	Pathways in cancer	1588	1223	0.4597	104	1323	1020	0.6135	125	1363	1032	0.6874	157	1482	1432	0.0752	45	1410	1216	0.3091	96	1374	1399	0.0377	18	1356	1004	0.7369	176	1305	952	0.7909	189	1348	1291	0.0973	41
hsa03018	RNA degradation	153	85	0.4619	105	133	58	0.7419	151	137	23	0.9969	228	144	120	0.1421	65	140	52	0.8648	186	133	108	0.1723	73	134	60	0.7429	179	129	51	0.8271	193	133	84	0.3946	125
hsa03430	Mismatch repair	109	47	0.4624	106	87	10	0.9666	204	88	51	0.2932	70	94	28	0.7428	188	92	83	0.0774	27	87	22	0.8116	195	86	43	0.4085	113	86	52	0.2682	56	86	40	0.4557	137
hsa04540	Gap junction	772	522	0.464	107	660	319	0.9539	202	673	498	0.4039	90	736	715	0.0627	41	706	676	0.0734	25	680	414	0.7518	186	689	636	0.0933	27	645	428	0.6376	144	672	547	0.2481	88
hsa00051	Fructose and mannose metabolism	165	84	0.4802	108	155	65	0.5847	118	154	151	0.0553	10	166	113	0.22	90	162	140	0.1004	37	155	63	0.6527	169	153	63	0.6357	156	149	80	0.4222	82	152	54	0.7568	192
hsa05412	Arrhythmogenic right ventricular cardiomyopathy (ARVC)	1063	716	0.4844	109	863	512	0.8654	181	896	545	0.8507	198	981	505	0.9647	222	939	733	0.3673	108	905	573	0.7728	191	899	488	0.9391	221	856	470	0.948	212	877	680	0.4278	128
hsa00730	Thiamine metabolism	56	11	0.4864	110	53	8	0.5546	111	52	27	0.1857	46	55	13	0.4488	144	53	31	0.1549	47	55	0	0.923	220	52	9	0.5497	136	46	0	0.9198	206	51	17	0.3319	112
hsa04140	Regulation of autophagy	69	27	0.4871	111	67	28	0.3922	72	69	6	0.9375	216	70	76	0.0352	22	70	0	0.9985	225	67	139	0.0007	1	67	24	0.5127	129	66	44	0.1711	33	66	7	0.9253	213
hsa05110	Vibrio cholerae infection	254	140	0.4901	112	222	93	0.7686	157	225	123	0.5278	117	242	234	0.0607	39	227	180	0.1797	55	227	198	0.1088	48	220	113	0.6371	157	216	128	0.451	93	219	127	0.5075	152
hsa04972	Pancreatic secretion	741	479	0.4915	113	620	351	0.8029	164	634	548	0.1553	38	691	529	0.3261	116	660	537	0.2319	78	639	396	0.7108	180	639	572	0.1217	37	597	421	0.5129	106	621	437	0.5239	155
hsa00330	Arginine and proline metabolism	110	49	0.4964	114	93	26	0.8433	174	96	55	0.3491	78	100	63	0.2985	105	98	66	0.2388	82	96	84	0.087	39	95	77	0.1197	36	92	68	0.1748	34	94	94	0.0474	24
hsa05416	Viral myocarditis	329	181	0.5004	115	271	170	0.4407	84	280	140	0.7016	160	299	266	0.101	54	287	114	0.8924	193	279	204	0.267	101	276	88	0.9644	225	268	171	0.4237	84	272	161	0.5405	156
hsa04260	Cardiac muscle contraction	499	275	0.5129	116	409	209	0.7394	149	421	231	0.689	158	464	222	0.8023	197	434	456	0.0363	14	425	142	0.976	225	419	247	0.5915	143	398	263	0.4442	92	418	220	0.7475	189
hsa04912	GnRH signaling pathway	703	453	0.5159	117	596	227	0.9933	226	616	480	0.3016	71	655	556	0.1835	79	626	437	0.5314	137	604	428	0.5002	146	609	641	0.0287	17	587	433	0.3961	74	600	476	0.2923	103
hsa00740	Riboflavin metabolism	53	12	0.5187	118	46	3	0.8361	170	49	14	0.448	97	53	29	0.1984	83	50	3	0.8542	183	48	46	0.0558	24	48	14	0.4554	119	45	26	0.1906	38	47	8	0.6457	176
hsa04010	MAPK signaling pathway	1188	861	0.5195	119	993	640	0.8701	184	1027	758	0.6147	140	1099	901	0.3425	122	1053	1020	0.075	26	1018	645	0.9049	216	1009	833	0.3598	100	972	720	0.6377	145	1009	944	0.1072	43
hsa04350	TGF-beta signaling pathway	307	168	0.5211	120	259	232	0.1023	17	266	228	0.1293	27	285	275	0.0638	42	272	146	0.6706	151	263	286	0.0253	16	263	185	0.3153	93	254	168	0.4035	76	257	163	0.4854	145
hsa04622	RIG-I-like receptor signaling pathway	147	66	0.5247	121	124	21	0.9798	217	130	40	0.8324	193	130	56	0.6457	169	127	8	0.9999	229	123	52	0.6409	166	124	79	0.3058	91	120	59	0.5291	113	124	80	0.2842	99
hsa05120	Epithelial cell signaling in Helicobacter pylori infection	256	139	0.5261	122	218	113	0.652	133	225	190	0.1314	31	235	110	0.7749	195	227	84	0.9119	198	221	119	0.6251	161	222	162	0.2707	79	213	184	0.1268	23	221	164	0.2561	90
hsa04720	Long-term potentiation	795	490	0.5279	123	658	399	0.7238	146	672	468	0.5085	114	732	566	0.3005	106	692	484	0.5348	138	679	483	0.4558	138	670	472	0.4972	128	647	425	0.6249	141	660	431	0.6581	179
hsa04650	Natural killer cell mediated cytotoxicity	433	261	0.5337	124	371	225	0.6245	129	377	229	0.6432	147	408	488	0.0082	7	388	371	0.0722	24	380	325	0.1575	68	376	281	0.3173	95	366	224	0.6149	137	373	395	0.0275	19
hsa04664	Fc epsilon RI signaling pathway	480	273	0.5343	125	390	197	0.8209	167	403	242	0.6223	144	430	428	0.0519	34	408	278	0.4557	125	400	280	0.3928	128	398	226	0.6924	166	385	263	0.428	86	392	359	0.1043	42
hsa04730	Long-term depression	785	497	0.5412	126	669	360	0.8665	182	680	464	0.5654	128	744	693	0.0925	50	696	601	0.18	56	688	449	0.6227	160	685	568	0.2116	64	648	437	0.6076	135	676	587	0.1687	61
hsa04145	Phagosome	382	231	0.5446	127	323	272	0.1594	24	331	140	0.9439	218	353	179	0.8361	203	336	347	0.0401	15	326	214	0.525	150	326	286	0.1321	42	319	185	0.6745	155	322	263	0.2114	75
hsa00250	Alanine, aspartate and glutamate metabolism	106	47	0.5453	128	96	49	0.4269	80	97	47	0.4874	110	105	38	0.7074	180	100	56	0.3927	112	97	46	0.5181	149	96	60	0.2948	86	94	82	0.0919	20	95	94	0.0529	30
hsa04370	VEGF signaling pathway	314	175	0.5454	129	272	132	0.7477	152	273	146	0.6662	149	297	304	0.0413	25	278	198	0.3339	100	276	251	0.0962	42	272	162	0.5479	134	261	132	0.7436	173	273	271	0.0518	28
hsa00770	Pantothenate and CoA biosynthesis	139	48	0.5588	130	123	55	0.4364	83	123	3	0.9981	229	129	53	0.5443	161	127	29	0.8276	175	121	54	0.4716	140	120	55	0.4531	118	117	36	0.7033	165	119	33	0.7565	191
hsa04130	SNARE interactions in vesicular transport	127	50	0.5659	131	109	69	0.2482	40	110	43	0.6179	141	116	64	0.3899	136	113	31	0.8368	178	111	57	0.4202	134	109	21	0.9371	220	104	51	0.4421	91	109	32	0.8058	195
hsa05332	Graft-versus-host disease	67	22	0.569	132	61	26	0.4251	79	60	51	0.0904	19	64	61	0.0583	37	63	57	0.0678	20	61	40	0.1904	81	59	13	0.7756	187	57	9	0.8787	201	58	7	0.9364	218
hsa04340	Hedgehog signaling pathway	202	95	0.5691	133	176	114	0.3062	54	175	134	0.1964	48	189	140	0.2159	88	183	133	0.2316	77	177	173	0.057	26	178	80	0.6828	163	172	91	0.5281	111	174	91	0.5689	160
hsa04020	Calcium signaling pathway	1358	951	0.5697	134	1141	641	0.9775	215	1188	818	0.7499	170	1263	980	0.5237	158	1219	937	0.5153	135	1172	792	0.8338	205	1181	1252	0.024	16	1119	1022	0.1483	26	1162	991	0.2763	95
hsa00061	Fatty acid biosynthesis	47	7	0.5733	135	44	6	0.5949	119	44	9	0.5007	113	47	19	0.2726	97	46	23	0.2093	68	44	20	0.2407	93	43	15	0.3266	97	42	22	0.2015	41	43	9	0.4876	146
hsa00532	Glycosaminoglycan biosynthesis - chondroitin sulfate	228	90	0.5741	136	189	137	0.1956	27	193	76	0.6903	159	208	119	0.377	131	199	289	0.0043	4	198	60	0.8336	204	191	146	0.1554	49	184	39	0.9481	213	189	90	0.5579	159
hsa05160	Hepatitis C	374	221	0.5781	137	316	171	0.7571	154	330	229	0.3998	89	342	229	0.5027	154	328	156	0.8986	194	324	195	0.6304	163	319	276	0.1428	46	306	231	0.324	64	316	305	0.0681	33
hsa03060	Protein export	116	40	0.5841	138	102	55	0.2895	50	107	17	0.9151	209	110	92	0.0968	53	109	60	0.2892	91	107	20	0.8771	212	104	17	0.9153	215	98	94	0.0581	15	104	3	0.9983	227
hsa00564	Glycerophospholipid metabolism	383	217	0.5866	139	317	196	0.5229	106	332	161	0.8011	182	349	184	0.7511	189	342	168	0.8122	170	326	87	0.9964	228	324	250	0.2587	77	312	233	0.2947	60	326	333	0.0418	22
hsa04970	Salivary secretion	816	513	0.5883	140	686	376	0.864	180	709	530	0.3684	83	763	775	0.0446	27	734	612	0.207	67	709	500	0.5061	147	714	787	0.02	14	666	582	0.1708	32	696	592	0.1872	66
hsa05322	Systemic lupus erythematosus	268	123	0.5924	141	225	161	0.2433	38	227	121	0.5356	119	243	104	0.7657	194	232	158	0.3193	97	229	100	0.7363	185	224	119	0.5599	138	219	170	0.1787	35	223	132	0.4514	133
hsa05330	Allograft rejection	69	22	0.5947	142	61	28	0.4076	76	62	51	0.0991	24	65	66	0.0462	29	64	60	0.0625	19	62	40	0.2023	83	60	7	0.9355	219	58	5	0.9651	219	60	7	0.9422	219
hsa05213	Endometrial cancer	535	294	0.5973	143	444	225	0.7891	163	456	193	0.9366	215	491	227	0.8913	214	475	262	0.7198	155	463	282	0.5618	155	456	240	0.7688	185	430	135	0.9949	227	440	493	0.0202	17
hsa05221	Acute myeloid leukemia	228	113	0.5985	144	196	128	0.3614	62	202	110	0.5759	133	215	147	0.3244	115	204	78	0.8855	191	200	137	0.3391	117	197	90	0.7554	182	193	92	0.7245	168	198	141	0.2853	100
hsa04976	Bile secretion	365	201	0.5986	145	305	190	0.5073	102	314	310	0.0545	9	340	174	0.757	192	326	230	0.3494	104	314	243	0.2468	95	312	256	0.1799	58	297	249	0.1678	30	309	231	0.2903	101
hsa04977	Vitamin digestion and absorption	142	50	0.6046	146	125	25	0.8806	188	129	42	0.6798	151	136	36	0.8122	200	132	71	0.3386	101	126	33	0.814	198	121	32	0.8146	197	117	12	0.9849	222	126	29	0.8585	202
hsa00380	Tryptophan metabolism	150	65	0.6077	147	129	38	0.8725	187	130	63	0.567	130	141	122	0.1047	55	132	101	0.1903	61	131	57	0.6551	170	131	31	0.9525	223	126	17	0.9933	225	128	45	0.8225	198
hsa05020	Prion diseases	209	80	0.623	148	179	83	0.5452	110	181	57	0.8311	191	196	101	0.4701	147	185	121	0.2918	93	183	141	0.1575	69	177	101	0.396	109	170	137	0.1378	25	178	133	0.1904	67
hsa00531	Glycosaminoglycan degradation	135	44	0.6241	149	125	42	0.5962	120	127	113	0.0772	16	136	41	0.696	179	133	93	0.1664	49	127	22	0.8904	214	123	278	0.0012	1	117	45	0.5634	129	123	297	0.0006	1
hsa04114	Oocyte meiosis	492	292	0.6295	150	439	287	0.5111	104	443	322	0.3685	84	474	372	0.2784	98	456	494	0.0225	10	445	337	0.3159	111	442	439	0.0518	21	427	329	0.2823	59	432	324	0.3572	119
hsa03008	Ribosome biogenesis in eukaryotes	177	79	0.6406	151	158	56	0.8375	171	160	115	0.2293	55	169	103	0.4022	139	163	145	0.0965	36	158	61	0.8124	197	156	99	0.3705	102	150	36	0.9803	221	154	95	0.3998	126
hsa05216	Thyroid cancer	143	57	0.644	152	125	54	0.5978	123	129	69	0.4363	95	136	83	0.3412	121	133	39	0.8608	184	127	85	0.2663	100	128	51	0.6742	161	122	47	0.6911	159	126	89	0.2187	80
hsa00360	Phenylalanine metabolism	51	10	0.6441	153	47	18	0.357	61	47	24	0.2364	57	49	31	0.1624	71	49	46	0.0577	17	46	22	0.2628	98	46	7	0.7341	174	45	9	0.6495	147	46	33	0.1182	46
hsa00471	D-Glutamine and D-glutamate metabolism	16	0	0.6464	154	14	3	0.3044	53	14	0	0.6221	143	15	20	0.0236	18	15	12	0.0697	21	14	14	0.0491	21	14	8	0.1266	39	14	0	0.6183	138	14	5	0.2129	76
hsa05100	Bacterial invasion of epithelial cells	683	386	0.6489	155	550	410	0.3686	64	572	282	0.9157	210	621	265	0.9764	224	600	338	0.784	165	578	317	0.812	196	578	282	0.9129	214	540	265	0.9282	208	560	460	0.2339	82
hsa03420	Nucleotide excision repair	119	50	0.6546	156	97	34	0.7831	160	98	78	0.1559	39	103	96	0.0759	46	102	121	0.0144	7	98	73	0.1904	80	97	65	0.2709	80	96	41	0.6559	151	96	59	0.3578	120
hsa00920	Sulfur metabolism	84	17	0.6563	157	74	23	0.5075	103	74	6	0.914	208	80	5	0.9416	218	78	7	0.9084	197	76	13	0.7591	189	73	38	0.2743	83	73	23	0.5297	114	77	24	0.505	151
hsa04662	B cell receptor signaling pathway	370	190	0.6678	158	315	122	0.9471	199	325	197	0.5664	129	343	286	0.1715	75	328	253	0.2627	89	323	187	0.6423	167	318	182	0.662	160	308	211	0.4161	81	315	290	0.0943	39
hsa00760	Nicotinate and nicotinamide metabolism	109	35	0.6765	159	98	11	0.9759	213	97	77	0.1297	29	104	61	0.3106	111	100	22	0.8824	190	95	75	0.1377	59	95	22	0.8638	206	94	65	0.2015	42	94	17	0.9317	216
hsa04060	Cytokine-cytokine receptor interaction	496	296	0.6768	160	418	310	0.4003	75	425	309	0.4623	103	459	392	0.1881	80	441	321	0.453	122	430	320	0.4018	131	426	259	0.7397	178	410	178	0.9794	220	423	326	0.3422	114
hsa04742	Taste transduction	326	140	0.6887	161	264	135	0.5708	115	271	46	0.9948	227	285	112	0.8376	204	275	180	0.3431	103	271	106	0.8198	200	268	211	0.1655	53	255	184	0.2413	47	267	177	0.3221	109
hsa05150	Staphylococcus aureus infection	116	39	0.6902	162	99	61	0.282	48	102	75	0.1738	44	107	91	0.1075	57	104	73	0.2058	66	102	62	0.3053	109	101	81	0.1294	41	92	36	0.68	156	96	52	0.4379	130
hsa04660	T cell receptor signaling pathway	441	244	0.6924	163	378	145	0.9789	216	384	202	0.8388	194	411	394	0.0708	44	400	292	0.38	110	381	272	0.4301	135	378	228	0.6873	164	367	232	0.6199	139	379	445	0.0074	14
hsa03022	Basal transcription factors	141	47	0.6932	164	99	28	0.7715	159	100	35	0.6804	153	108	57	0.388	134	106	34	0.7291	157	101	38	0.6396	165	101	63	0.2558	74	99	22	0.8731	200	101	140	0.0073	13
hsa04142	Lysosome	279	151	0.6992	165	244	118	0.8282	169	245	134	0.7323	167	261	189	0.3745	130	254	140	0.7491	160	242	263	0.0238	15	245	235	0.0637	23	237	175	0.3277	65	243	212	0.1381	50
hsa05220	Chronic myeloid leukemia	305	150	0.7	166	258	177	0.372	67	264	127	0.8057	184	282	251	0.11	58	267	107	0.9272	203	263	230	0.1302	55	262	169	0.4724	124	251	196	0.2375	45	260	164	0.51	153
hsa00300	Lysine biosynthesis	22	0	0.7106	167	20	0	0.7139	144	20	0	0.7135	163	21	14	0.1134	59	20	14	0.1051	38	20	14	0.1013	45	20	0	0.7181	172	19	14	0.0904	19	20	9	0.1852	65
hsa04623	Cytosolic DNA-sensing pathway	77	23	0.7109	168	66	9	0.9532	201	69	29	0.5087	115	74	41	0.323	114	70	11	0.9361	207	69	65	0.0629	28	67	16	0.8343	200	66	22	0.658	153	66	30	0.467	142
hsa00561	Glycerolipid metabolism	314	141	0.7146	169	260	190	0.2363	36	266	92	0.9206	213	279	131	0.7562	191	277	103	0.8879	192	263	81	0.9582	223	265	190	0.2699	78	252	186	0.2514	51	263	287	0.0259	18
hsa03010	Ribosome	35	12	0.7207	170	30	14	0.5057	101	30	2	0.994	226	32	24	0.1651	73	32	58	0.0003	1	30	28	0.0653	29	30	18	0.3159	94	29	13	0.532	115	30	16	0.4066	127
hsa04672	Intestinal immune network for IgA production	93	27	0.7211	171	79	48	0.2709	44	80	44	0.3417	77	85	56	0.2297	91	83	45	0.3508	105	79	28	0.6706	172	78	17	0.8727	207	77	16	0.8918	202	77	14	0.9249	212
hsa04930	Type II diabetes mellitus	345	157	0.7214	172	293	164	0.5557	112	305	119	0.895	206	319	247	0.2016	85	303	125	0.8704	188	303	215	0.274	104	302	234	0.1992	61	284	289	0.0432	9	297	211	0.3044	105
hsa00120	Primary bile acid biosynthesis	81	18	0.7235	173	71	111	0.0056	3	72	61	0.0891	18	79	50	0.2036	86	73	20	0.6915	152	71	38	0.3063	110	72	22	0.6342	155	68	24	0.5628	128	72	18	0.7169	185
hsa00071	Fatty acid metabolism	105	37	0.7272	174	90	35	0.6635	136	91	59	0.2874	67	96	88	0.0772	48	95	68	0.2054	65	92	84	0.0763	35	90	51	0.3904	106	87	26	0.8337	194	90	65	0.2041	70
hsa04940	Type I diabetes mellitus	176	55	0.74	175	150	54	0.6771	137	147	83	0.3751	85	161	159	0.053	36	158	108	0.2116	71	151	82	0.4007	130	147	45	0.8129	196	142	46	0.7894	187	145	42	0.8576	201
hsa00030	Pentose phosphate pathway	79	19	0.7427	176	70	36	0.3243	57	72	45	0.2221	52	77	82	0.0363	23	72	31	0.4703	128	71	22	0.65	168	69	56	0.1173	35	68	28	0.4915	102	69	33	0.3936	124
hsa04520	Adherens junction	787	429	0.7484	177	647	332	0.9153	194	670	448	0.5833	134	721	520	0.4592	146	691	413	0.7866	166	672	552	0.2289	91	660	546	0.2311	68	637	226	0.9987	229	652	818	0.0022	7
hsa04270	Vascular smooth muscle contraction	1003	595	0.7496	178	836	534	0.769	158	860	672	0.3845	86	933	941	0.0456	28	885	717	0.3203	98	867	673	0.3875	126	867	887	0.0373	19	821	683	0.2623	55	849	719	0.2353	83
hsa05131	Shigellosis	295	127	0.7578	179	250	70	0.9712	210	254	139	0.5834	135	265	96	0.9228	216	260	96	0.9035	195	251	122	0.7135	182	255	97	0.8928	210	239	121	0.6956	161	249	149	0.5004	149
hsa04062	Chemokine signaling pathway	815	479	0.7604	180	678	432	0.7635	155	701	485	0.6034	137	752	646	0.1919	81	728	539	0.4799	131	704	456	0.7331	184	694	514	0.4759	125	676	357	0.9506	215	687	556	0.3021	104
hsa00600	Sphingolipid metabolism	201	71	0.7642	181	167	42	0.9421	198	171	61	0.7971	179	182	117	0.3179	112	177	62	0.825	173	169	81	0.6051	157	167	98	0.4101	114	160	189	0.0153	1	167	35	0.9795	224
hsa01040	Biosynthesis of unsaturated fatty acids	119	32	0.7678	182	102	64	0.2467	39	104	27	0.8093	185	106	63	0.3101	110	104	25	0.8462	181	102	63	0.2608	97	101	72	0.1828	59	98	24	0.8211	192	100	76	0.1524	55
hsa05010	Alzheimer's disease	760	411	0.7685	183	622	394	0.6802	141	647	456	0.4826	109	685	447	0.6515	173	659	428	0.6623	150	638	410	0.6784	174	645	421	0.621	152	611	502	0.2405	46	628	415	0.651	177
hsa04380	Osteoclast differentiation	432	222	0.7718	184	368	116	0.9981	228	374	229	0.6813	154	400	310	0.3035	108	385	198	0.8657	187	378	304	0.2323	92	375	272	0.39	105	358	241	0.5247	110	373	364	0.0617	32
hsa03050	Proteasome	80	22	0.7721	185	68	11	0.9487	200	69	30	0.5418	122	74	97	0.008	6	72	32	0.5382	140	68	47	0.2181	87	68	34	0.4504	117	67	36	0.3825	70	68	20	0.7919	193
hsa04210	Apoptosis	258	118	0.7765	186	217	110	0.6932	142	216	164	0.2526	60	230	164	0.3379	120	222	247	0.0209	9	216	184	0.1403	61	218	149	0.367	101	204	129	0.4944	103	214	157	0.3058	106
hsa04914	Progesterone-mediated oocyte maturation	424	203	0.7875	187	364	259	0.3472	59	370	143	0.9565	222	394	295	0.2939	102	383	351	0.0934	35	369	248	0.4436	137	366	253	0.4063	112	354	291	0.1936	39	362	222	0.6032	167
hsa05012	Parkinson's disease	320	133	0.7988	188	280	255	0.0911	14	286	127	0.814	186	306	177	0.5443	160	294	86	0.9802	219	289	210	0.255	96	287	310	0.0304	18	275	236	0.1242	22	277	242	0.1257	49
hsa04740	Olfactory transduction	341	140	0.8121	189	294	152	0.6778	140	298	156	0.6815	155	322	259	0.1737	76	308	247	0.1868	59	304	174	0.5513	153	302	241	0.1732	55	283	135	0.7891	186	294	266	0.0934	37
hsa04910	Insulin signaling pathway	489	252	0.8123	190	414	340	0.2304	34	435	223	0.8711	200	452	512	0.0136	11	437	370	0.1994	63	425	419	0.0547	23	420	392	0.0889	26	405	314	0.3178	62	420	350	0.21	74
hsa00460	Cyanoamino acid metabolism	22	0	0.8154	191	21	0	0.8073	165	21	0	0.8155	187	22	13	0.1322	63	21	19	0.0591	18	21	0	0.8267	201	20	0	0.818	198	19	3	0.4786	98	20	1	0.6912	182
hsa05210	Colorectal cancer	397	176	0.8219	192	336	205	0.5253	107	347	126	0.9558	221	355	249	0.3905	137	349	164	0.8443	179	337	278	0.1752	75	336	232	0.379	103	325	203	0.5344	117	333	310	0.0816	36
hsa03040	Spliceosome	153	68	0.8245	193	132	95	0.3202	56	135	102	0.2637	62	143	102	0.3458	125	139	53	0.9402	209	135	86	0.4916	145	134	82	0.531	132	131	83	0.4885	101	134	97	0.3072	108
hsa04670	Leukocyte transendothelial migration	734	373	0.8284	194	602	323	0.8685	183	625	306	0.9429	217	676	477	0.4434	143	637	559	0.1576	48	634	369	0.7703	190	619	439	0.4705	122	593	220	0.9969	228	602	631	0.0278	20
hsa03320	PPAR signaling pathway	223	84	0.8303	195	186	168	0.0942	15	191	105	0.5676	132	202	183	0.0926	51	201	149	0.2251	75	193	180	0.0748	34	187	164	0.1123	33	182	114	0.3961	75	190	128	0.3293	111
hsa04630	Jak-STAT signaling pathway	362	176	0.8378	196	308	78	0.9991	229	315	146	0.9037	207	340	290	0.157	69	327	173	0.8132	171	319	187	0.6818	176	310	193	0.6243	153	306	301	0.0566	14	309	194	0.6081	170
hsa00480	Glutathione metabolism	61	15	0.8403	197	54	22	0.5574	114	56	29	0.3972	87	59	36	0.2947	103	56	21	0.6448	146	55	37	0.2252	89	55	16	0.7819	191	51	33	0.2416	48	55	34	0.2764	96
hsa00534	Glycosaminoglycan biosynthesis - heparan sulfate	258	82	0.841	198	222	70	0.8706	185	221	71	0.8824	204	233	102	0.7123	182	228	154	0.2901	92	223	149	0.2867	107	223	95	0.7052	167	215	111	0.5374	118	217	81	0.8173	197
hsa00563	Glycosylphosphatidylinositol(GPI)-anchor biosynthesis	81	14	0.845	199	73	12	0.8506	177	72	7	0.9491	219	78	47	0.2327	93	75	10	0.915	200	71	54	0.1316	56	71	39	0.2954	87	69	61	0.0834	17	70	22	0.6317	175
hsa00900	Terpenoid backbone biosynthesis	61	7	0.8478	200	55	13	0.6219	128	55	10	0.7241	165	58	11	0.7254	185	58	48	0.0849	30	56	5	0.8962	215	54	41	0.1111	32	53	54	0.0466	10	54	53	0.0526	29
hsa00450	Selenocompound metabolism	78	11	0.858	201	69	27	0.4566	90	68	12	0.8227	190	71	5	0.9703	223	69	5	0.9672	215	68	12	0.8328	203	66	15	0.7572	183	67	14	0.7808	183	68	9	0.8977	209
hsa03013	RNA transport	207	103	0.8617	202	189	111	0.6391	132	196	145	0.3071	72	208	268	0.003	2	202	259	0.0028	2	193	185	0.0712	33	193	118	0.6022	146	188	201	0.0271	6	192	105	0.7493	190
hsa00400	Phenylalanine, tyrosine and tryptophan biosynthesis	28	0	0.8632	203	23	1	0.7155	145	23	17	0.0938	20	25	13	0.1761	78	24	14	0.1489	44	23	13	0.1559	66	23	1	0.7157	171	22	5	0.413	79	23	23	0.0454	23
hsa00100	Steroid biosynthesis	52	6	0.8832	204	44	0	0.993	224	43	22	0.2913	69	45	45	0.0496	33	45	31	0.1547	46	43	26	0.2158	86	43	25	0.2289	66	41	16	0.4402	90	42	42	0.0498	27
hsa04810	Regulation of actin cytoskeleton	999	586	0.8837	205	845	661	0.4238	78	864	525	0.9193	211	932	746	0.3889	135	892	711	0.4263	116	864	694	0.3937	129	864	516	0.9309	218	829	562	0.7742	179	856	632	0.606	169
hsa05323	Rheumatoid arthritis	209	67	0.8891	206	180	65	0.857	179	180	96	0.5671	131	194	105	0.5541	163	188	116	0.4067	114	182	119	0.3454	118	182	90	0.6387	158	173	78	0.7379	170	178	129	0.2577	92
hsa04722	Neurotrophin signaling pathway	569	272	0.8911	207	461	264	0.7868	162	476	331	0.4994	112	504	538	0.0251	19	490	443	0.1141	40	474	423	0.129	53	464	248	0.8883	208	455	366	0.2596	54	459	320	0.5481	158
hsa00640	Propanoate metabolism	189	49	0.8917	208	162	24	0.9899	222	161	48	0.8881	205	174	98	0.4252	141	171	64	0.7645	163	164	59	0.7848	192	160	77	0.573	140	162	74	0.6078	136	159	113	0.2318	81
hsa04975	Fat digestion and absorption	140	35	0.8936	209	111	18	0.9694	208	112	107	0.0617	11	122	50	0.6508	172	116	52	0.5784	141	113	32	0.8569	206	112	76	0.2494	72	107	60	0.3909	72	112	56	0.5032	150
hsa03440	Homologous recombination	157	38	0.8959	210	133	20	0.9775	214	134	79	0.3265	75	145	69	0.5216	157	139	230	0.0046	5	136	75	0.3833	124	134	43	0.7861	193	128	126	0.0533	11	133	84	0.2791	97
hsa04530	Tight junction	1153	617	0.8961	211	941	496	0.9692	207	970	535	0.9586	223	1051	743	0.6075	168	1007	780	0.4282	117	972	646	0.7559	187	970	692	0.5939	144	928	446	0.9929	224	951	795	0.2793	98
hsa00630	Glyoxylate and dicarboxylate metabolism	80	9	0.8972	212	71	13	0.7851	161	71	14	0.7782	176	76	16	0.7589	193	73	10	0.8793	189	72	13	0.7969	193	70	36	0.299	88	70	33	0.3339	66	70	76	0.0353	21
hsa05014	Amyotrophic lateral sclerosis (ALS)	355	120	0.9083	213	286	152	0.6213	127	293	133	0.7859	178	319	130	0.8594	210	306	130	0.828	176	291	149	0.6774	173	292	191	0.3851	104	280	162	0.5595	125	289	194	0.3586	122
hsa00592	alpha-Linolenic acid metabolism	91	12	0.9121	214	76	31	0.4427	86	80	17	0.7568	172	84	41	0.3536	127	80	49	0.2222	72	77	31	0.4765	141	77	45	0.2577	76	73	30	0.4524	94	78	53	0.1792	63
hsa00591	Linoleic acid metabolism	109	17	0.9159	215	89	27	0.6522	134	91	33	0.5643	127	96	27	0.7311	187	93	68	0.1514	45	90	14	0.91	218	90	31	0.599	145	85	48	0.2971	61	89	32	0.5836	164
hsa04514	Cell adhesion molecules (CAMs)	1188	589	0.9278	216	977	453	0.993	225	995	673	0.7024	161	1091	801	0.492	152	1026	601	0.9233	202	1014	990	0.0626	27	997	448	0.9964	229	955	453	0.9938	226	979	587	0.9105	210
hsa00260	Glycine, serine and threonine metabolism	80	11	0.9362	217	72	34	0.4154	77	74	14	0.8734	201	77	26	0.6527	174	75	40	0.3416	102	73	12	0.9089	217	72	22	0.6896	165	70	48	0.1875	37	71	52	0.1638	58
hsa00072	Synthesis and degradation of ketone bodies	32	0	0.944	218	29	3	0.7287	147	29	5	0.6205	142	30	13	0.2955	104	30	16	0.2096	70	29	0	0.9394	221	29	17	0.1779	57	28	19	0.1322	24	29	8	0.4559	138
hsa04146	Peroxisome	182	56	0.9467	219	157	139	0.1019	16	161	93	0.5431	123	171	82	0.7551	190	165	151	0.0913	34	161	80	0.7111	181	159	118	0.2558	75	151	149	0.0546	12	159	71	0.8057	194
hsa04120	Ubiquitin mediated proteolysis	534	232	0.9478	220	460	271	0.7394	150	472	277	0.7581	173	513	277	0.8581	209	485	493	0.0432	16	479	307	0.6103	159	475	430	0.1108	31	452	490	0.0204	2	466	311	0.5896	166
hsa04610	Complement and coagulation cascades	204	55	0.9532	221	177	30	0.997	227	181	74	0.8003	180	195	112	0.488	150	186	81	0.762	162	183	105	0.4835	144	179	127	0.2739	82	170	138	0.1608	29	181	177	0.0573	31
hsa00270	Cysteine and methionine metabolism	97	15	0.9535	222	83	22	0.8262	168	84	41	0.4484	98	88	62	0.2118	87	89	22	0.8644	185	83	72	0.0937	41	83	21	0.8612	205	82	34	0.5743	130	84	20	0.8718	204
hsa05217	Basal cell carcinoma	159	34	0.9539	223	140	74	0.4717	94	144	88	0.352	80	154	88	0.422	140	149	66	0.6526	147	146	81	0.4349	136	144	78	0.4584	120	138	94	0.2534	52	141	125	0.0936	38
hsa00970	Aminoacyl-tRNA biosynthesis	180	46	0.9729	224	155	100	0.3002	52	158	25	0.9916	225	171	82	0.5856	166	166	106	0.3218	99	158	50	0.8785	213	158	103	0.3024	90	154	69	0.6528	149	154	94	0.3852	123
hsa03450	Non-homologous end-joining	77	3	0.9731	225	66	41	0.1993	28	69	6	0.9259	214	73	22	0.5804	165	69	0	0.9971	223	68	40	0.2256	90	67	12	0.7914	194	64	31	0.3418	67	66	3	0.9721	223
hsa00590	Arachidonic acid metabolism	159	30	0.9757	226	132	37	0.9032	191	135	46	0.8225	189	145	60	0.7096	181	139	130	0.0701	22	135	14	0.9981	229	133	46	0.8241	199	129	113	0.0957	21	134	54	0.7312	187
hsa00020	Citrate cycle (TCA cycle)	104	10	0.9835	227	90	49	0.3076	55	92	43	0.4214	92	94	56	0.2862	101	92	14	0.9508	212	89	31	0.6615	171	88	11	0.9667	227	86	34	0.5583	124	90	18	0.8913	206
hsa04110	Cell cycle	271	86	0.9886	228	233	75	0.9843	219	240	130	0.7046	162	254	185	0.333	119	246	159	0.5168	136	233	195	0.1759	76	233	128	0.7299	173	227	161	0.3674	68	230	110	0.8633	203
hsa04080	Neuroactive ligand-receptor interaction	1452	682	0.9959	229	1185	848	0.7026	143	1215	916	0.6057	139	1320	817	0.9337	217	1264	777	0.9484	211	1225	966	0.4788	143	1194	1131	0.1068	29	1172	820	0.7857	184	1193	835	0.8092	196
