# Supplementary material for: Modulation of Genetic Associations with Serum Urate Levels by Body-Mass-Index in Humans
Source: PLoS One. 2015 Mar 26;10(3):e0119752. doi: 10.1371/journal.pone.0119752 (PMC4374966; doi:10.1371/journal.pone.0119752)
Supplement: S11 Table — N-glycan biosynthesis step coded 1 = N-glycan lipid-linked oligosaccharide precursor synthesis 2 = high mannose oligosaccharide to an Asparagine residue transfer and N-glycan trimming and branching 3 = more elaborate capping reactions (XLS) [file pone.0119752.s015.xls]

## Sheet: S11Table
				Lean (N=14504)		Overweight (N=17078)		Obese (N=9445)
Gene	Chr	Pos (b37)	Nglycan	Lead SNP	P	Lead SNP	P	Lead SNP	P
			step
B4GALT2	1	44455217	2,3	rs12738136	0.03231	X	X	X	X
MAN1C1	1	26081051	2	X	X	rs807262	0.02128	X	X
ALG14	1	95532174	1	X	X	rs11165297	0.0412	X	X
MAN1A2	1	118065841	2	X	X	rs1290558	0.03087	X	X
ST6GAL2	2	107465840	3	X	X	rs2377689	0.00094	rs1579919	0.00133
MGAT5	2	135203572	2	rs3791327	0.00463	rs3791316	0.03368	rs11964347	0.01447
STT3B	3	31644316	1	X	X	rs10460993	0.03444	X	X
RFT1	3	53125469	1	rs2564922	0.04945	X	X	X	X
RPN1	3	128344786	1	rs1126828	0.04281	X	X	X	X
ST6GAL1	3	186695213	3	rs13322149	0.03601	rs2268536	0.01439	rs6989532	0.0348
MAN2A1	5	109064299	2	rs1005665	0.00082	X	X	X	X
MAN1A1	6	119640890	2	rs6918913	0.00358	X	X	X	X
TUSC3	8	15597876	1	rs352755	0.00856	rs2543155	0.02493	rs6809750	0.00307
B4GALT1	9	33113322	2;3	rs7019909	0.02523	rs10813957	0.00222	rs10971412	0.00244
DPM2	9	130699917	1	X	X	X	X	rs12054946	0.01892
ALG9	11	111734143	1	rs673526	0.00552	rs631318	0.04422	X	X
STT3A	11	125483885	1	rs12289897	0.0294	X	X	rs3750518	0.04367
ALG10	12	34177578	1	X	X	rs1197565	0.0176	rs10852779	0.0045
ALG10B	12	38711288	1	rs12579207	0.00959	X	X	X	X
MGAT4C	12	86620432	2	rs12311272	0.00882	rs12315500	0.02404	rs2274424	0.00296
ALG5	13	37524255	1	rs3818380	0.01871	X	X	X	X
DAD1	14	23042309	1	rs17119929	0.00329	rs5742742	0.02636	X	X
FUT8	14	66196137	2	rs11624104	3e-05	rs17102896	0.0463	X	X
MGAT5B	17	74890033	2	rs4788952	0.00682	rs4789378	0.0028	rs12311272	0.01088
RPN2	20	35868219	1	rs6017596	0.00468	X	X	X	X
MGAT3	22	39854421	2	rs5995735	0.03653	rs2899319	0.01545	X	X
